# Supplementary material for: Highly durable crack sensor integrated with silicone rubber cantilever for measuring cardiac contractility
Source: Nat Commun. 2020 Jan 27;11:535. doi: 10.1038/s41467-019-14019-y (PMC6985253; doi:10.1038/s41467-019-14019-y)
Supplement: Supplementary file 4 — Source Data [file 41467_2019_14019_MOESM4_ESM.xlsx]

## Sheet: 2c,f,i
Fig2c
		Humidity
		mean	s.d
	NE	1.02054	0.00978
	PE	1.00388	0.00178
Fig2f
		Temperature
		mean	s.d
	NE	1.618	0.047
	PE	1.38	0.015
Fig2i
		Humidity and Temperature
		mean	s.d
	NE	3.5692	0.28434
	PE	1.7118	0.04821
n=5, * P < 0.05, ** P < 0.01

## Sheet: 3c-e
Fig3c						Fig3e
	Crack sensor							Gauge factor		Displacement
	Displacement	mean	s.d.				Strain	mean	s.d.	mean	s.d.
	30	1.00493	0.00158				1.59Î10-4	99.8719	0.45	55.6078	0.27555
	40	1.00723	0.00197				1.67Î10-4	102.725	0.51	58.14	0.30333
	50	1.01136	0.00172				1.86Î10-4	135.117	0.53	64.7967	0.34667
	60	1.0145	0.00222
	70	1.01853	0.00187
	80	1.02316	0.00204
	90	1.02874	0.00226
	100	1.03471	0.00249
Fig3d
	Piezo-resistive sensor
	Displacement	mean	s.d.
	30	1.00004	2.80826e-06
	40	1.00005	4.05342e-06
	50	1.00007	4.6539e-06
	60	1.00008	4.6539e-06
	70	1.00009	2.42531e-06
	80	1.0001	2.80826e-06
	90	1.00012	4.05342e-06
	100	1.00013	4.6539e-06

## Sheet: 4c-f
Fig4c						Fig4e
	Displacement						Beat rate
	Day	mean	s.d.				Day	mean	s.d.
	5	7.3448	0.16893				5	1.2	0.07071
	10	9.8964	0.10184				10	1.1	0.07071
	19	88.192	0.25233				19	0.98	0.08367
	26	92.1902	0.69756				26	0.84	0.05477
Fig4d						Fig4f
	Relative force						Beat rate corrected with Fridericia's formula
	Day	mean	s.d.				Day	Rise time		Decay time
	5	100	2.3					mean	s.d.	mean	s.d.
	10	134.74	1.387				5	35.86	2.684	86.05	0.7409
	19	1200.74	3.435				10	30.34	4.989	88.65	2.8
	26	1255.18	9.497				19	21.46	0.8078	97.58	0.5109
							26	20.2	0.4604	104.5	3.836
n=5 biologically independent samples, * p < 0.05, ** p < 0.01

## Sheet: 5
Fig5a				Fig5a					Fig5a
	Time	Norm. Displacement				Relative force					Beat rate
	0	0			Day	mean	s.d.			Day	mean	s.d.
	0.001	0.000857249			4	100	1.27962			1	2	0.05477
	0.002	0.00252			10	514.858	5.69857			2	0.5	0.04472
	0.003	0.0049			16	640.24	4.21496			3	0.4	0.10954
	0.004	0.00792			22	770.874	6.53869			4	0.3	0.04472
	0.005	0.01149			30	685.253	28.2848			5	0.4	0.04472
	0.006	0.01554			34	400.387	3.24616			6	0.7	0.11402
	0.007	0.02
	0.008	0.02481
	0.009	0.02991
	0.01	0.03522
	0.011	0.04071
	0.012	0.04633
	0.013	0.05203
	0.014	0.05778
	0.015	0.06353
	0.016	0.06924
	0.017	0.07488
	0.018	0.08045
	0.019	0.08589
	0.02	0.09119
	0.021	0.09633
	0.022	0.10129
	0.023	0.10607
	0.024	0.11063
	0.025	0.11498
	0.026	0.1191
	0.027	0.123
	0.028	0.12665
	0.029	0.13006
	0.03	0.13322
	0.031	0.13613
	0.032	0.13881
	0.033	0.14123
	0.034	0.1434
	0.035	0.14534
	0.036	0.14704
	0.037	0.1485
	0.038	0.14973
	0.039	0.15074
	0.04	0.15153
	0.041	0.15211
	0.042	0.15248
	0.043	0.15266
	0.044	0.15264
	0.045	0.15245
	0.046	0.15207
	0.047	0.15152
	0.048	0.15081
	0.049	0.14996
	0.05	0.14896
	0.051	0.14782
	0.052	0.14654
	0.053	0.14515
	0.054	0.14364
	0.055	0.14202
	0.056	0.1403
	0.057	0.13849
	0.058	0.13659
	0.059	0.13461
	0.06	0.13255
	0.061	0.13042
	0.062	0.12823
	0.063	0.12599
	0.064	0.12369
	0.065	0.12135
	0.066	0.11896
	0.067	0.11655
	0.068	0.1141
	0.069	0.11162
	0.07	0.10912
	0.071	0.1066
	0.072	0.10408
	0.073	0.10154
	0.074	0.09899
	0.075	0.09644
	0.076	0.0939
	0.077	0.09135
	0.078	0.08881
	0.079	0.08628
	0.08	0.08376
	0.081	0.08127
	0.082	0.07878
	0.083	0.07631
	0.084	0.07386
	0.085	0.07144
	0.086	0.06904
	0.087	0.06666
	0.088	0.06431
	0.089	0.062
	0.09	0.0597
	0.091	0.05744
	0.092	0.05522
	0.093	0.05302
	0.094	0.05087
	0.095	0.04874
	0.096	0.04666
	0.097	0.0446
	0.098	0.0426
	0.099	0.04062
	0.1	0.03868
	0.101	0.03679
	0.102	0.03493
	0.103	0.03312
	0.104	0.03135
	0.105	0.02961
	0.106	0.02792
	0.107	0.02628
	0.108	0.02468
	0.109	0.02312
	0.11	0.0216
	0.111	0.02013
	0.112	0.01871
	0.113	0.01733
	0.114	0.01599
	0.115	0.0147
	0.116	0.01346
	0.117	0.01226
	0.118	0.0111
	0.119	0.00999
	0.12	0.00893
	0.121	0.00792
	0.122	0.00695
	0.123	0.00602
	0.124	0.00515
	0.125	0.00433
	0.126	0.00355
	0.127	0.00282
	0.128	0.00214
	0.129	0.00152
	0.13	0.000937343
	0.131	0.000419592
	0.132	-3.81596e-05
	0.133	-0.000445911
	0.134	-0.000793662
	0.135	-0.00107
	0.136	-0.00129
	0.137	-0.00144
	0.138	-0.00151
	0.139	-0.00152
	0.14	-0.00145
	0.141	-0.0013
	0.142	-0.00107
	0.143	-0.000743423
	0.144	-0.000321174
	0.145	0.000181075
	0.146	0.000793323
	0.147	0.00152
	0.148	0.00234
	0.149	0.00327
	0.15	0.00433
	0.151	0.0055
	0.152	0.00682
	0.153	0.00826
	0.154	0.00983
	0.155	0.01155
	0.156	0.01343
	0.157	0.01544
	0.158	0.01762
	0.159	0.01995
	0.16	0.02245
	0.161	0.02513
	0.162	0.02798
	0.163	0.031
	0.164	0.03421
	0.165	0.0376
	0.166	0.04118
	0.167	0.04495
	0.168	0.04891
	0.169	0.05308
	0.17	0.05744
	0.171	0.06199
	0.172	0.06675
	0.173	0.07171
	0.174	0.07688
	0.175	0.08225
	0.176	0.08782
	0.177	0.09359
	0.178	0.09958
	0.179	0.10576
	0.18	0.11213
	0.181	0.11871
	0.182	0.12548
	0.183	0.13246
	0.184	0.13962
	0.185	0.14697
	0.186	0.1545
	0.187	0.16223
	0.188	0.17012
	0.189	0.17818
	0.19	0.18642
	0.191	0.19482
	0.192	0.20339
	0.193	0.2121
	0.194	0.22096
	0.195	0.22997
	0.196	0.23912
	0.197	0.2484
	0.198	0.2578
	0.199	0.26732
	0.2	0.27696
	0.201	0.28671
	0.202	0.29655
	0.203	0.30649
	0.204	0.31652
	0.205	0.32664
	0.206	0.33683
	0.207	0.34708
	0.208	0.3574
	0.209	0.36777
	0.21	0.3782
	0.211	0.38867
	0.212	0.39917
	0.213	0.40971
	0.214	0.42028
	0.215	0.43085
	0.216	0.44144
	0.217	0.45204
	0.218	0.46265
	0.219	0.47324
	0.22	0.48382
	0.221	0.49438
	0.222	0.50492
	0.223	0.51544
	0.224	0.52592
	0.225	0.53636
	0.226	0.54675
	0.227	0.55711
	0.228	0.5674
	0.229	0.57763
	0.23	0.5878
	0.231	0.59789
	0.232	0.60793
	0.233	0.61787
	0.234	0.62774
	0.235	0.63751
	0.236	0.64721
	0.237	0.6568
	0.238	0.66629
	0.239	0.67568
	0.24	0.68496
	0.241	0.69415
	0.242	0.7032
	0.243	0.71214
	0.244	0.72096
	0.245	0.72967
	0.246	0.73824
	0.247	0.74668
	0.248	0.75498
	0.249	0.76315
	0.25	0.7712
	0.251	0.77909
	0.252	0.78684
	0.253	0.79445
	0.254	0.80192
	0.255	0.80923
	0.256	0.81639
	0.257	0.8234
	0.258	0.83026
	0.259	0.83697
	0.26	0.84351
	0.261	0.8499
	0.262	0.85614
	0.263	0.86222
	0.264	0.86813
	0.265	0.87389
	0.266	0.87948
	0.267	0.88493
	0.268	0.8902
	0.269	0.89531
	0.27	0.90027
	0.271	0.90506
	0.272	0.9097
	0.273	0.91418
	0.274	0.91849
	0.275	0.92265
	0.276	0.92665
	0.277	0.9305
	0.278	0.93418
	0.279	0.93771
	0.28	0.94109
	0.281	0.94433
	0.282	0.94741
	0.283	0.95034
	0.284	0.95312
	0.285	0.95576
	0.286	0.95825
	0.287	0.9606
	0.288	0.96281
	0.289	0.96488
	0.29	0.96682
	0.291	0.96862
	0.292	0.97029
	0.293	0.97182
	0.294	0.97324
	0.295	0.97453
	0.296	0.97569
	0.297	0.97673
	0.298	0.97766
	0.299	0.97846
	0.3	0.97915
	0.301	0.97973
	0.302	0.9802
	0.303	0.98058
	0.304	0.98084
	0.305	0.981
	0.306	0.98106
	0.307	0.98103
	0.308	0.9809
	0.309	0.98068
	0.31	0.98037
	0.311	0.97997
	0.312	0.9795
	0.313	0.97894
	0.314	0.9783
	0.315	0.97758
	0.316	0.9768
	0.317	0.97593
	0.318	0.975
	0.319	0.97399
	0.32	0.97293
	0.321	0.9718
	0.322	0.97061
	0.323	0.96936
	0.324	0.96805
	0.325	0.96669
	0.326	0.96527
	0.327	0.9638
	0.328	0.96228
	0.329	0.96071
	0.33	0.9591
	0.331	0.95743
	0.332	0.95573
	0.333	0.95398
	0.334	0.9522
	0.335	0.95037
	0.336	0.9485
	0.337	0.9466
	0.338	0.94467
	0.339	0.9427
	0.34	0.94069
	0.341	0.93866
	0.342	0.93659
	0.343	0.9345
	0.344	0.93238
	0.345	0.93022
	0.346	0.92804
	0.347	0.92585
	0.348	0.92362
	0.349	0.92136
	0.35	0.91909
	0.351	0.91679
	0.352	0.91447
	0.353	0.91213
	0.354	0.90977
	0.355	0.90738
	0.356	0.90498
	0.357	0.90256
	0.358	0.90011
	0.359	0.89765
	0.36	0.89517
	0.361	0.89268
	0.362	0.89016
	0.363	0.88762
	0.364	0.88507
	0.365	0.8825
	0.366	0.87991
	0.367	0.87731
	0.368	0.87469
	0.369	0.87205
	0.37	0.8694
	0.371	0.86673
	0.372	0.86404
	0.373	0.86133
	0.374	0.85862
	0.375	0.85588
	0.376	0.85313
	0.377	0.85036
	0.378	0.84758
	0.379	0.84478
	0.38	0.84196
	0.381	0.83912
	0.382	0.83627
	0.383	0.83341
	0.384	0.83052
	0.385	0.82762
	0.386	0.8247
	0.387	0.82177
	0.388	0.81881
	0.389	0.81583
	0.39	0.81283
	0.391	0.80982
	0.392	0.8068
	0.393	0.80374
	0.394	0.80067
	0.395	0.79758
	0.396	0.79448
	0.397	0.79135
	0.398	0.78819
	0.399	0.78502
	0.4	0.78182
	0.401	0.77861
	0.402	0.77537
	0.403	0.77211
	0.404	0.76883
	0.405	0.76553
	0.406	0.7622
	0.407	0.75884
	0.408	0.75546
	0.409	0.75206
	0.41	0.74864
	0.411	0.74518
	0.412	0.7417
	0.413	0.7382
	0.414	0.73467
	0.415	0.73112
	0.416	0.72753
	0.417	0.72392
	0.418	0.72028
	0.419	0.71662
	0.42	0.71292
	0.421	0.70919
	0.422	0.70544
	0.423	0.70167
	0.424	0.69786
	0.425	0.69401
	0.426	0.69014
	0.427	0.68626
	0.428	0.68233
	0.429	0.67837
	0.43	0.67438
	0.431	0.67036
	0.432	0.66632
	0.433	0.66225
	0.434	0.65814
	0.435	0.654
	0.436	0.64985
	0.437	0.64565
	0.438	0.64143
	0.439	0.63717
	0.44	0.63289
	0.441	0.62858
	0.442	0.62424
	0.443	0.61987
	0.444	0.61547
	0.445	0.61106
	0.446	0.60661
	0.447	0.60213
	0.448	0.59762
	0.449	0.59309
	0.45	0.58854
	0.451	0.58397
	0.452	0.57936
	0.453	0.57474
	0.454	0.5701
	0.455	0.56543
	0.456	0.56075
	0.457	0.55604
	0.458	0.55132
	0.459	0.54658
	0.46	0.54183
	0.461	0.53705
	0.462	0.53227
	0.463	0.52747
	0.464	0.52266
	0.465	0.51784
	0.466	0.513
	0.467	0.50817
	0.468	0.50332
	0.469	0.49846
	0.47	0.49359
	0.471	0.48872
	0.472	0.48386
	0.473	0.47899
	0.474	0.47411
	0.475	0.46924
	0.476	0.46438
	0.477	0.45951
	0.478	0.45464
	0.479	0.44978
	0.48	0.44493
	0.481	0.44009
	0.482	0.43526
	0.483	0.43043
	0.484	0.42562
	0.485	0.42082
	0.486	0.41604
	0.487	0.41127
	0.488	0.40651
	0.489	0.40177
	0.49	0.39706
	0.491	0.39237
	0.492	0.38769
	0.493	0.38303
	0.494	0.37841
	0.495	0.3738
	0.496	0.36922
	0.497	0.36466
	0.498	0.36013
	0.499	0.35564
	0.5	0.35116
	0.501	0.34671
	0.502	0.34229
	0.503	0.33791
	0.504	0.33355
	0.505	0.32922
	0.506	0.32492
	0.507	0.32065
	0.508	0.31641
	0.509	0.31219
	0.51	0.30801
	0.511	0.30385
	0.512	0.29973
	0.513	0.29563
	0.514	0.29156
	0.515	0.28752
	0.516	0.28352
	0.517	0.27953
	0.518	0.27557
	0.519	0.27163
	0.52	0.26773
	0.521	0.26385
	0.522	0.26
	0.523	0.25616
	0.524	0.25236
	0.525	0.24858
	0.526	0.24482
	0.527	0.24108
	0.528	0.23737
	0.529	0.23368
	0.53	0.23002
	0.531	0.22637
	0.532	0.22274
	0.533	0.21914
	0.534	0.21556
	0.535	0.212
	0.536	0.20845
	0.537	0.20493
	0.538	0.20143
	0.539	0.19795
	0.54	0.19449
	0.541	0.19105
	0.542	0.18763
	0.543	0.18424
	0.544	0.18085
	0.545	0.17749
	0.546	0.17415
	0.547	0.17084
	0.548	0.16754
	0.549	0.16427
	0.55	0.16101
	0.551	0.15778
	0.552	0.15457
	0.553	0.15138
	0.554	0.14822
	0.555	0.14507
	0.556	0.14196
	0.557	0.13887
	0.558	0.1358
	0.559	0.13275
	0.56	0.12973
	0.561	0.12674
	0.562	0.12378
	0.563	0.12084
	0.564	0.11793
	0.565	0.11505
	0.566	0.1122
	0.567	0.10938
	0.568	0.1066
	0.569	0.10384
	0.57	0.10113
	0.571	0.09845
	0.572	0.0958
	0.573	0.09318
	0.574	0.09062
	0.575	0.08808
	0.576	0.08558
	0.577	0.08312
	0.578	0.0807
	0.579	0.07834
	0.58	0.076
	0.581	0.07371
	0.582	0.07146
	0.583	0.06927
	0.584	0.06711
	0.585	0.06499
	0.586	0.06292
	0.587	0.0609
	0.588	0.05892
	0.589	0.05699
	0.59	0.0551
	0.591	0.05326
	0.592	0.05147
	0.593	0.04972
	0.594	0.04802
	0.595	0.04636
	0.596	0.04476
	0.597	0.04319
	0.598	0.04167
	0.599	0.0402
	0.6	0.03877
	0.601	0.03739
	0.602	0.03605
	0.603	0.03476
	0.604	0.03351
	0.605	0.03232
	0.606	0.03116
	0.607	0.03004
	0.608	0.02898
	0.609	0.02795
	0.61	0.02699
	0.611	0.02606
	0.612	0.02518
	0.613	0.02435
	0.614	0.02357
	0.615	0.02284
	0.616	0.02216
	0.617	0.02154
	0.618	0.02097
	0.619	0.02046
	0.62	0.02001
	0.621	0.01962
	0.622	0.01929
	0.623	0.01904
	0.624	0.01885
	0.625	0.01874
	0.626	0.0187
	0.627	0.01875
	0.628	0.01888
	0.629	0.0191
	0.63	0.01941
	0.631	0.01982
	0.632	0.02034
	0.633	0.02096
	0.634	0.02169
	0.635	0.02253
	0.636	0.02351
	0.637	0.0246
	0.638	0.02583
	0.639	0.02719
	0.64	0.02869
	0.641	0.03035
	0.642	0.03215
	0.643	0.03411
	0.644	0.03623
	0.645	0.03852
	0.646	0.04098
	0.647	0.04361
	0.648	0.04642
	0.649	0.04942
	0.65	0.05261
	0.651	0.05598
	0.652	0.05955
	0.653	0.06331
	0.654	0.06728
	0.655	0.07145
	0.656	0.07582
	0.657	0.08039
	0.658	0.08517
	0.659	0.09017
	0.66	0.09537
	0.661	0.10078
	0.662	0.1064
	0.663	0.11224
	0.664	0.11827
	0.665	0.12451
	0.666	0.13096
	0.667	0.13761
	0.668	0.14447
	0.669	0.15152
	0.67	0.15876
	0.671	0.16619
	0.672	0.17383
	0.673	0.18164
	0.674	0.18962
	0.675	0.19779
	0.676	0.20613
	0.677	0.21463
	0.678	0.22329
	0.679	0.23211
	0.68	0.24107
	0.681	0.25019
	0.682	0.25944
	0.683	0.26881
	0.684	0.27832
	0.685	0.28795
	0.686	0.29768
	0.687	0.30752
	0.688	0.31746
	0.689	0.32749
	0.69	0.33762
	0.691	0.34782
	0.692	0.35808
	0.693	0.36842
	0.694	0.37882
	0.695	0.38927
	0.696	0.39976
	0.697	0.41029
	0.698	0.42085
	0.699	0.43146
	0.7	0.44207
	0.701	0.45269
	0.702	0.46333
	0.703	0.47397
	0.704	0.48461
	0.705	0.49523
	0.706	0.50584
	0.707	0.51642
	0.708	0.52699
	0.709	0.53752
	0.71	0.54801
	0.711	0.55845
	0.712	0.56886
	0.713	0.5792
	0.714	0.58949
	0.715	0.59971
	0.716	0.60987
	0.717	0.61994
	0.718	0.62994
	0.719	0.63985
	0.72	0.64968
	0.721	0.65942
	0.722	0.66906
	0.723	0.67859
	0.724	0.68802
	0.725	0.69734
	0.726	0.70654
	0.727	0.71562
	0.728	0.72458
	0.729	0.73341
	0.73	0.74212
	0.731	0.75069
	0.732	0.75912
	0.733	0.76741
	0.734	0.77556
	0.735	0.78356
	0.736	0.79141
	0.737	0.7991
	0.738	0.80665
	0.739	0.81404
	0.74	0.82127
	0.741	0.82833
	0.742	0.83524
	0.743	0.84199
	0.744	0.84856
	0.745	0.85497
	0.746	0.86121
	0.747	0.86729
	0.748	0.8732
	0.749	0.87894
	0.75	0.88451
	0.751	0.88991
	0.752	0.89515
	0.753	0.90021
	0.754	0.9051
	0.755	0.90983
	0.756	0.91439
	0.757	0.91879
	0.758	0.92301
	0.759	0.92707
	0.76	0.93097
	0.761	0.93472
	0.762	0.93829
	0.763	0.94171
	0.764	0.94497
	0.765	0.94808
	0.766	0.95103
	0.767	0.95382
	0.768	0.95647
	0.769	0.95897
	0.77	0.96133
	0.771	0.96354
	0.772	0.9656
	0.773	0.96753
	0.774	0.96932
	0.775	0.97098
	0.776	0.97249
	0.777	0.97388
	0.778	0.97514
	0.779	0.97628
	0.78	0.97729
	0.781	0.97818
	0.782	0.97894
	0.783	0.9796
	0.784	0.98014
	0.785	0.98056
	0.786	0.98087
	0.787	0.98107
	0.788	0.98118
	0.789	0.98117
	0.79	0.98106
	0.791	0.98085
	0.792	0.98055
	0.793	0.98015
	0.794	0.97965
	0.795	0.97907
	0.796	0.9784
	0.797	0.97764
	0.798	0.97679
	0.799	0.97586
	0.8	0.97485
	0.801	0.97377
	0.802	0.9726
	0.803	0.97136
	0.804	0.97004
	0.805	0.96867
	0.806	0.96721
	0.807	0.96569
	0.808	0.9641
	0.809	0.96245
	0.81	0.96075
	0.811	0.95897
	0.812	0.95714
	0.813	0.95526
	0.814	0.95332
	0.815	0.95133
	0.816	0.94929
	0.817	0.94719
	0.818	0.94506
	0.819	0.94288
	0.82	0.94065
	0.821	0.93838
	0.822	0.93608
	0.823	0.93374
	0.824	0.93136
	0.825	0.92894
	0.826	0.92649
	0.827	0.92402
	0.828	0.92152
	0.829	0.91899
	0.83	0.91643
	0.831	0.91385
	0.832	0.91125
	0.833	0.90863
	0.834	0.90599
	0.835	0.90333
	0.836	0.90065
	0.837	0.89797
	0.838	0.89526
	0.839	0.89255
	0.84	0.88982
	0.841	0.88708
	0.842	0.88433
	0.843	0.88157
	0.844	0.8788
	0.845	0.87603
	0.846	0.87324
	0.847	0.87044
	0.848	0.86763
	0.849	0.86482
	0.85	0.86201
	0.851	0.85918
	0.852	0.85635
	0.853	0.8535
	0.854	0.85066
	0.855	0.8478
	0.856	0.84494
	0.857	0.84206
	0.858	0.83918
	0.859	0.8363
	0.86	0.83339
	0.861	0.83048
	0.862	0.82756
	0.863	0.82463
	0.864	0.82169
	0.865	0.81873
	0.866	0.81576
	0.867	0.81278
	0.868	0.80979
	0.869	0.80679
	0.87	0.80376
	0.871	0.80072
	0.872	0.79768
	0.873	0.79461
	0.874	0.79152
	0.875	0.78842
	0.876	0.7853
	0.877	0.78217
	0.878	0.77902
	0.879	0.77584
	0.88	0.77265
	0.881	0.76945
	0.882	0.76621
	0.883	0.76296
	0.884	0.75968
	0.885	0.7564
	0.886	0.75308
	0.887	0.74974
	0.888	0.74637
	0.889	0.74298
	0.89	0.73958
	0.891	0.73614
	0.892	0.73268
	0.893	0.72919
	0.894	0.72569
	0.895	0.72215
	0.896	0.71859
	0.897	0.715
	0.898	0.71138
	0.899	0.70775
	0.9	0.70408
	0.901	0.70039
	0.902	0.69666
	0.903	0.69293
	0.904	0.68915
	0.905	0.68535
	0.906	0.68153
	0.907	0.67767
	0.908	0.67381
	0.909	0.6699
	0.91	0.66597
	0.911	0.66202
	0.912	0.65805
	0.913	0.65405
	0.914	0.65003
	0.915	0.64598
	0.916	0.64191
	0.917	0.63783
	0.918	0.63371
	0.919	0.62957
	0.92	0.62542
	0.921	0.62125
	0.922	0.61705
	0.923	0.61284
	0.924	0.6086
	0.925	0.60436
	0.926	0.60009
	0.927	0.5958
	0.928	0.5915
	0.929	0.58718
	0.93	0.58285
	0.931	0.57851
	0.932	0.57414
	0.933	0.56977
	0.934	0.56538
	0.935	0.56098
	0.936	0.55657
	0.937	0.55214
	0.938	0.5477
	0.939	0.54326
	0.94	0.5388
	0.941	0.53433
	0.942	0.52985
	0.943	0.52537
	0.944	0.52087
	0.945	0.51637
	0.946	0.51185
	0.947	0.50733
	0.948	0.50281
	0.949	0.49827
	0.95	0.49373
	0.951	0.48917
	0.952	0.48463
	0.953	0.48006
	0.954	0.47549
	0.955	0.47092
	0.956	0.46634
	0.957	0.46177
	0.958	0.45719
	0.959	0.4526
	0.96	0.44801
	0.961	0.44343
	0.962	0.43884
	0.963	0.43425
	0.964	0.42966
	0.965	0.42508
	0.966	0.4205
	0.967	0.41592
	0.968	0.41134
	0.969	0.40678
	0.97	0.40222
	0.971	0.39767
	0.972	0.39312
	0.973	0.38858
	0.974	0.38406
	0.975	0.37954
	0.976	0.37504
	0.977	0.37054
	0.978	0.36606
	0.979	0.3616
	0.98	0.35715
	0.981	0.35271
	0.982	0.34829
	0.983	0.3439
	0.984	0.33951
	0.985	0.33515
	0.986	0.3308
	0.987	0.32647
	0.988	0.32218
	0.989	0.31789
	0.99	0.31363
	0.991	0.30938
	0.992	0.30517
	0.993	0.30098
	0.994	0.29681
	0.995	0.29266
	0.996	0.28854
	0.997	0.28445
	0.998	0.28038
	0.999	0.27634
	1	0.27232
	1.001	0.26834
	1.002	0.26438
	1.003	0.26045
	1.004	0.25654
	1.005	0.25267
	1.006	0.24883
	1.007	0.24501
	1.008	0.24122
	1.009	0.23746
	1.01	0.23374
	1.011	0.23004
	1.012	0.22637
	1.013	0.22273
	1.014	0.21913
	1.015	0.21556
	1.016	0.21201
	1.017	0.2085
	1.018	0.20502
	1.019	0.20158
	1.02	0.19816
	1.021	0.19477
	1.022	0.19141
	1.023	0.1881
	1.024	0.1848
	1.025	0.18154
	1.026	0.17831
	1.027	0.17511
	1.028	0.17195
	1.029	0.16881
	1.03	0.1657
	1.031	0.16262
	1.032	0.15958
	1.033	0.15656
	1.034	0.15357
	1.035	0.15061
	1.036	0.14768
	1.037	0.14479
	1.038	0.14192
	1.039	0.13907
	1.04	0.13626
	1.041	0.13348
	1.042	0.13072
	1.043	0.12799
	1.044	0.12529
	1.045	0.12261
	1.046	0.11997
	1.047	0.11735
	1.048	0.11476
	1.049	0.11219
	1.05	0.10967
	1.051	0.10716
	1.052	0.10468
	1.053	0.10222
	1.054	0.09981
	1.055	0.09741
	1.056	0.09505
	1.057	0.09271
	1.058	0.09041
	1.059	0.08815
	1.06	0.08591
	1.061	0.0837
	1.062	0.08153
	1.063	0.07941
	1.064	0.07731
	1.065	0.07525
	1.066	0.07324
	1.067	0.07127
	1.068	0.06936
	1.069	0.06748
	1.07	0.06565
	1.071	0.06388
	1.072	0.06218
	1.073	0.06053
	1.074	0.05893
	1.075	0.05741
	1.076	0.05596
	1.077	0.05459
	1.078	0.05329
	1.079	0.05207
	1.08	0.05094
	1.081	0.04991
	1.082	0.04896
	1.083	0.04812
	1.084	0.04738
	1.085	0.04676
	1.086	0.04626
	1.087	0.04587
	1.088	0.04561
	1.089	0.04548
	1.09	0.0455
	1.091	0.04565
	1.092	0.04595
	1.093	0.04641
	1.094	0.04704
	1.095	0.04782
	1.096	0.04877
	1.097	0.04989
	1.098	0.0512
	1.099	0.0527
	1.1	0.05438
	1.101	0.05625
	1.102	0.05833
	1.103	0.06061
	1.104	0.06309
	1.105	0.06578
	1.106	0.06868
	1.107	0.07179
	1.108	0.07513
	1.109	0.07868
	1.11	0.08245
	1.111	0.08645
	1.112	0.09067
	1.113	0.09511
	1.114	0.09977
	1.115	0.10465
	1.116	0.10976
	1.117	0.1151
	1.118	0.12064
	1.119	0.12641
	1.12	0.13239
	1.121	0.13859
	1.122	0.14499
	1.123	0.1516
	1.124	0.15842
	1.125	0.16543
	1.126	0.17265
	1.127	0.18004
	1.128	0.18763
	1.129	0.19539
	1.13	0.20334
	1.131	0.21144
	1.132	0.21971
	1.133	0.22814
	1.134	0.23673
	1.135	0.24545
	1.136	0.25431
	1.137	0.26331
	1.138	0.27243
	1.139	0.28167
	1.14	0.29102
	1.141	0.30047
	1.142	0.31002
	1.143	0.31966
	1.144	0.32938
	1.145	0.33918
	1.146	0.34904
	1.147	0.35897
	1.148	0.36896
	1.149	0.37898
	1.15	0.38905
	1.151	0.39915
	1.152	0.40929
	1.153	0.41944
	1.154	0.4296
	1.155	0.43977
	1.156	0.44994
	1.157	0.46012
	1.158	0.47027
	1.159	0.4804
	1.16	0.49051
	1.161	0.5006
	1.162	0.51065
	1.163	0.52065
	1.164	0.53061
	1.165	0.54052
	1.166	0.55038
	1.167	0.56016
	1.168	0.56988
	1.169	0.57953
	1.17	0.58912
	1.171	0.59861
	1.172	0.60802
	1.173	0.61734
	1.174	0.62657
	1.175	0.6357
	1.176	0.64473
	1.177	0.65365
	1.178	0.66247
	1.179	0.67118
	1.18	0.67977
	1.181	0.68824
	1.182	0.69659
	1.183	0.70483
	1.184	0.71293
	1.185	0.7209
	1.186	0.72874
	1.187	0.73645
	1.188	0.74403
	1.189	0.75147
	1.19	0.75876
	1.191	0.76592
	1.192	0.77294
	1.193	0.77981
	1.194	0.78653
	1.195	0.79311
	1.196	0.79954
	1.197	0.80583
	1.198	0.81197
	1.199	0.81796
	1.2	0.82379
	1.201	0.82949
	1.202	0.83503
	1.203	0.84042
	1.204	0.84566
	1.205	0.85076
	1.206	0.85571
	1.207	0.86051
	1.208	0.86516
	1.209	0.86966
	1.21	0.87403
	1.211	0.87825
	1.212	0.88232
	1.213	0.88624
	1.214	0.89004
	1.215	0.89369
	1.216	0.8972
	1.217	0.90057
	1.218	0.9038
	1.219	0.90692
	1.22	0.90988
	1.221	0.91272
	1.222	0.91543
	1.223	0.91802
	1.224	0.92047
	1.225	0.9228
	1.226	0.925
	1.227	0.92708
	1.228	0.92906
	1.229	0.9309
	1.23	0.93263
	1.231	0.93425
	1.232	0.93576
	1.233	0.93715
	1.234	0.93843
	1.235	0.93961
	1.236	0.94068
	1.237	0.94166
	1.238	0.94253
	1.239	0.94329
	1.24	0.94396
	1.241	0.94455
	1.242	0.94503
	1.243	0.94542
	1.244	0.94572
	1.245	0.94593
	1.246	0.94606
	1.247	0.9461
	1.248	0.94606
	1.249	0.94594
	1.25	0.94575
	1.251	0.94547
	1.252	0.94511
	1.253	0.94469
	1.254	0.94419
	1.255	0.94363
	1.256	0.94299
	1.257	0.94229
	1.258	0.94153
	1.259	0.94071
	1.26	0.93982
	1.261	0.93887
	1.262	0.93786
	1.263	0.93681
	1.264	0.93569
	1.265	0.93453
	1.266	0.93331
	1.267	0.93204
	1.268	0.93073
	1.269	0.92937
	1.27	0.92796
	1.271	0.92651
	1.272	0.92503
	1.273	0.92349
	1.274	0.92192
	1.275	0.92031
	1.276	0.91866
	1.277	0.91698
	1.278	0.91526
	1.279	0.9135
	1.28	0.91171
	1.281	0.9099
	1.282	0.90805
	1.283	0.90616
	1.284	0.90424
	1.285	0.9023
	1.286	0.90033
	1.287	0.89832
	1.288	0.89629
	1.289	0.89423
	1.29	0.89214
	1.291	0.89002
	1.292	0.88788
	1.293	0.8857
	1.294	0.8835
	1.295	0.88128
	1.296	0.87903
	1.297	0.87674
	1.298	0.87443
	1.299	0.87211
	1.3	0.86974
	1.301	0.86735
	1.302	0.86493
	1.303	0.8625
	1.304	0.86002
	1.305	0.85752
	1.306	0.85499
	1.307	0.85243
	1.308	0.84986
	1.309	0.84724
	1.31	0.8446
	1.311	0.84192
	1.312	0.83923
	1.313	0.8365
	1.314	0.83373
	1.315	0.83094
	1.316	0.82811
	1.317	0.82526
	1.318	0.82237
	1.319	0.81945
	1.32	0.8165
	1.321	0.81352
	1.322	0.8105
	1.323	0.80744
	1.324	0.80435
	1.325	0.80123
	1.326	0.79808
	1.327	0.79489
	1.328	0.79166
	1.329	0.7884
	1.33	0.78511
	1.331	0.78177
	1.332	0.7784
	1.333	0.77499
	1.334	0.77155
	1.335	0.76808
	1.336	0.76456
	1.337	0.761
	1.338	0.7574
	1.339	0.75378
	1.34	0.75011
	1.341	0.7464
	1.342	0.74266
	1.343	0.73888
	1.344	0.73506
	1.345	0.7312
	1.346	0.7273
	1.347	0.72337
	1.348	0.7194
	1.349	0.71539
	1.35	0.71134
	1.351	0.70726
	1.352	0.70314
	1.353	0.69898
	1.354	0.69479
	1.355	0.69056
	1.356	0.68629
	1.357	0.682
	1.358	0.67766
	1.359	0.67329
	1.36	0.66889
	1.361	0.66446
	1.362	0.65999
	1.363	0.65549
	1.364	0.65096
	1.365	0.6464
	1.366	0.64182
	1.367	0.6372
	1.368	0.63255
	1.369	0.62788
	1.37	0.62319
	1.371	0.61847
	1.372	0.61372
	1.373	0.60895
	1.374	0.60415
	1.375	0.59935
	1.376	0.59451
	1.377	0.58966
	1.378	0.58479
	1.379	0.57992
	1.38	0.57501
	1.381	0.5701
	1.382	0.56517
	1.383	0.56023
	1.384	0.55528
	1.385	0.55032
	1.386	0.54534
	1.387	0.54036
	1.388	0.53538
	1.389	0.53038
	1.39	0.52538
	1.391	0.52037
	1.392	0.51537
	1.393	0.51035
	1.394	0.50533
	1.395	0.5003
	1.396	0.49527
	1.397	0.49026
	1.398	0.48523
	1.399	0.4802
	1.4	0.47516
	1.401	0.47014
	1.402	0.46511
	1.403	0.46009
	1.404	0.45506
	1.405	0.45004
	1.406	0.44503
	1.407	0.44002
	1.408	0.43501
	1.409	0.43001
	1.41	0.42502
	1.411	0.42003
	1.412	0.41504
	1.413	0.41007
	1.414	0.40511
	1.415	0.40016
	1.416	0.39522
	1.417	0.39029
	1.418	0.38537
	1.419	0.38047
	1.42	0.37558
	1.421	0.37071
	1.422	0.36585
	1.423	0.36102
	1.424	0.3562
	1.425	0.35139
	1.426	0.34661
	1.427	0.34185
	1.428	0.33712
	1.429	0.33241
	1.43	0.32772
	1.431	0.32306
	1.432	0.31843
	1.433	0.31382
	1.434	0.30924
	1.435	0.30468
	1.436	0.30016
	1.437	0.29568
	1.438	0.29122
	1.439	0.28679
	1.44	0.28239
	1.441	0.27804
	1.442	0.27371
	1.443	0.26942
	1.444	0.26516
	1.445	0.26094
	1.446	0.25676
	1.447	0.25262
	1.448	0.24851
	1.449	0.24444
	1.45	0.24042
	1.451	0.23642
	1.452	0.23247
	1.453	0.22856
	1.454	0.22469
	1.455	0.22087
	1.456	0.21708
	1.457	0.21333
	1.458	0.20963
	1.459	0.20597
	1.46	0.20235
	1.461	0.19877
	1.462	0.19524
	1.463	0.19174
	1.464	0.1883
	1.465	0.1849
	1.466	0.18153
	1.467	0.17821
	1.468	0.17494
	1.469	0.17171
	1.47	0.16851
	1.471	0.16536
	1.472	0.16227
	1.473	0.15921
	1.474	0.15619
	1.475	0.15321
	1.476	0.15028
	1.477	0.1474
	1.478	0.14455
	1.479	0.14175
	1.48	0.13899
	1.481	0.13628
	1.482	0.1336
	1.483	0.13096
	1.484	0.12837
	1.485	0.12582
	1.486	0.12332
	1.487	0.12085
	1.488	0.11842
	1.489	0.11603
	1.49	0.1137
	1.491	0.11139
	1.492	0.10912
	1.493	0.10688
	1.494	0.10469
	1.495	0.10254
	1.496	0.10042
	1.497	0.09834
	1.498	0.09629
	1.499	0.09428
	1.5	0.0923
	1.501	0.09035
	1.502	0.08844
	1.503	0.08656
	1.504	0.08471
	1.505	0.08289
	1.506	0.08109
	1.507	0.07933
	1.508	0.0776
	1.509	0.07589
	1.51	0.0742
	1.511	0.07254
	1.512	0.07091
	1.513	0.0693
	1.514	0.06771
	1.515	0.06614
	1.516	0.06459
	1.517	0.06307
	1.518	0.06156
	1.519	0.06007
	1.52	0.0586
	1.521	0.05716
	1.522	0.05572
	1.523	0.0543
	1.524	0.0529
	1.525	0.05152
	1.526	0.05016
	1.527	0.04881
	1.528	0.04747
	1.529	0.04614
	1.53	0.04484
	1.531	0.04355
	1.532	0.04227
	1.533	0.041
	1.534	0.03975
	1.535	0.03852
	1.536	0.03728
	1.537	0.03607
	1.538	0.03486
	1.539	0.03367
	1.54	0.03249
	1.541	0.03131
	1.542	0.03015
	1.543	0.02899
	1.544	0.02786
	1.545	0.02672
	1.546	0.0256
	1.547	0.02448
	1.548	0.02339
	1.549	0.0223
	1.55	0.02122
	1.551	0.02016
	1.552	0.01912
	1.553	0.01808
	1.554	0.01706
	1.555	0.01606
	1.556	0.01508
	1.557	0.01413
	1.558	0.01319
	1.559	0.01228
	1.56	0.01139
	1.561	0.01055
	1.562	0.00973
	1.563	0.00894
	1.564	0.00819
	1.565	0.00749
	1.566	0.00684
	1.567	0.00623
	1.568	0.00568
	1.569	0.00519
	1.57	0.00476
	1.571	0.0044
	1.572	0.0041
	1.573	0.00389
	1.574	0.00375
	1.575	0.00372
	1.576	0.00376
	1.577	0.00391
	1.578	0.00415
	1.579	0.00452
	1.58	0.00499
	1.581	0.00558
	1.582	0.0063
	1.583	0.00715
	1.584	0.00814
	1.585	0.00927
	1.586	0.01055
	1.587	0.01198
	1.588	0.01358
	1.589	0.01533
	1.59	0.01725
	1.591	0.01935
	1.592	0.02163
	1.593	0.02408
	1.594	0.02672
	1.595	0.02955
	1.596	0.03258
	1.597	0.03581
	1.598	0.03923
	1.599	0.04285
	1.6	0.04667
	1.601	0.05071
	1.602	0.05495
	1.603	0.05939
	1.604	0.06405
	1.605	0.06891
	1.606	0.074
	1.607	0.07928
	1.608	0.08477
	1.609	0.09047
	1.61	0.09638
	1.611	0.10249
	1.612	0.1088
	1.613	0.11531
	1.614	0.12202
	1.615	0.12892
	1.616	0.13601
	1.617	0.14329
	1.618	0.15075
	1.619	0.15839
	1.62	0.1662
	1.621	0.17418
	1.622	0.18232
	1.623	0.19062
	1.624	0.19908
	1.625	0.20768
	1.626	0.21643
	1.627	0.22531
	1.628	0.23433
	1.629	0.24347
	1.63	0.25272
	1.631	0.26209
	1.632	0.27158
	1.633	0.28115
	1.634	0.29082
	1.635	0.30058
	1.636	0.31043
	1.637	0.32036
	1.638	0.33035
	1.639	0.34041
	1.64	0.35052
	1.641	0.3607
	1.642	0.37091
	1.643	0.38117
	1.644	0.39147
	1.645	0.40179
	1.646	0.41215
	1.647	0.42252
	1.648	0.4329
	1.649	0.44329
	1.65	0.4537
	1.651	0.46409
	1.652	0.47448
	1.653	0.48485
	1.654	0.49521
	1.655	0.50555
	1.656	0.51586
	1.657	0.52613
	1.658	0.53637
	1.659	0.54658
	1.66	0.55672
	1.661	0.56682
	1.662	0.57686
	1.663	0.58684
	1.664	0.59676
	1.665	0.6066
	1.666	0.61637
	1.667	0.62605
	1.668	0.63566
	1.669	0.64518
	1.67	0.6546
	1.671	0.66392
	1.672	0.67314
	1.673	0.68227
	1.674	0.69128
	1.675	0.70018
	1.676	0.70896
	1.677	0.71764
	1.678	0.72618
	1.679	0.7346
	1.68	0.74289
	1.681	0.75106
	1.682	0.75908
	1.683	0.76697
	1.684	0.77472
	1.685	0.78233
	1.686	0.78981
	1.687	0.79713
	1.688	0.80431
	1.689	0.81133
	1.69	0.81822
	1.691	0.82495
	1.692	0.83152
	1.693	0.83794
	1.694	0.8442
	1.695	0.85032
	1.696	0.85627
	1.697	0.86206
	1.698	0.8677
	1.699	0.87318
	1.7	0.8785
	1.701	0.88366
	1.702	0.88866
	1.703	0.8935
	1.704	0.8982
	1.705	0.90272
	1.706	0.90709
	1.707	0.9113
	1.708	0.91536
	1.709	0.91926
	1.71	0.923
	1.711	0.92659
	1.712	0.93003
	1.713	0.93332
	1.714	0.93646
	1.715	0.93944
	1.716	0.94228
	1.717	0.94498
	1.718	0.94752
	1.719	0.94992
	1.72	0.95218
	1.721	0.95431
	1.722	0.95629
	1.723	0.95814
	1.724	0.95984
	1.725	0.96142
	1.726	0.96287
	1.727	0.96419
	1.728	0.96537
	1.729	0.96643
	1.73	0.96737
	1.731	0.96818
	1.732	0.96887
	1.733	0.96944
	1.734	0.96989
	1.735	0.97023
	1.736	0.97045
	1.737	0.97056
	1.738	0.97055
	1.739	0.97045
	1.74	0.97023
	1.741	0.9699
	1.742	0.96946
	1.743	0.96893
	1.744	0.9683
	1.745	0.96757
	1.746	0.96673
	1.747	0.96581
	1.748	0.96479
	1.749	0.96368
	1.75	0.96248
	1.751	0.96119
	1.752	0.95981
	1.753	0.95836
	1.754	0.95681
	1.755	0.95519
	1.756	0.95348
	1.757	0.95171
	1.758	0.94985
	1.759	0.94792
	1.76	0.94592
	1.761	0.94386
	1.762	0.94172
	1.763	0.93951
	1.764	0.93724
	1.765	0.9349
	1.766	0.93252
	1.767	0.93006
	1.768	0.92754
	1.769	0.92497
	1.77	0.92234
	1.771	0.91966
	1.772	0.91692
	1.773	0.91412
	1.774	0.91128
	1.775	0.90839
	1.776	0.90544
	1.777	0.90245
	1.778	0.89941
	1.779	0.89633
	1.78	0.8932
	1.781	0.89003
	1.782	0.88681
	1.783	0.88355
	1.784	0.88026
	1.785	0.87692
	1.786	0.87354
	1.787	0.87012
	1.788	0.86668
	1.789	0.86319
	1.79	0.85967
	1.791	0.85611
	1.792	0.85253
	1.793	0.84892
	1.794	0.84527
	1.795	0.84159
	1.796	0.83788
	1.797	0.83416
	1.798	0.8304
	1.799	0.82662
	1.8	0.82281
	1.801	0.819
	1.802	0.81515
	1.803	0.81128
	1.804	0.80739
	1.805	0.80349
	1.806	0.79957
	1.807	0.79564
	1.808	0.79169
	1.809	0.78772
	1.81	0.78375
	1.811	0.77976
	1.812	0.77577
	1.813	0.77176
	1.814	0.76774
	1.815	0.76373
	1.816	0.75969
	1.817	0.75566
	1.818	0.75161
	1.819	0.74758
	1.82	0.74353
	1.821	0.73947
	1.822	0.73542
	1.823	0.73136
	1.824	0.72731
	1.825	0.72325
	1.826	0.7192
	1.827	0.71514
	1.828	0.71109
	1.829	0.70704
	1.83	0.70299
	1.831	0.69894
	1.832	0.69489
	1.833	0.69086
	1.834	0.68682
	1.835	0.68278
	1.836	0.67875
	1.837	0.67473
	1.838	0.67071
	1.839	0.66669
	1.84	0.66268
	1.841	0.65868
	1.842	0.65468
	1.843	0.65068
	1.844	0.64669
	1.845	0.6427
	1.846	0.63873
	1.847	0.63475
	1.848	0.63078
	1.849	0.62681
	1.85	0.62286
	1.851	0.61891
	1.852	0.61496
	1.853	0.61102
	1.854	0.60708
	1.855	0.60316
	1.856	0.59924
	1.857	0.59532
	1.858	0.59141
	1.859	0.58751
	1.86	0.58361
	1.861	0.57972
	1.862	0.57583
	1.863	0.57196
	1.864	0.56809
	1.865	0.56423
	1.866	0.56037
	1.867	0.55652
	1.868	0.55269
	1.869	0.54886
	1.87	0.54504
	1.871	0.54123
	1.872	0.53742
	1.873	0.53364
	1.874	0.52986
	1.875	0.52609
	1.876	0.52233
	1.877	0.51859
	1.878	0.51486
	1.879	0.51114
	1.88	0.50743
	1.881	0.50374
	1.882	0.50007
	1.883	0.4964
	1.884	0.49276
	1.885	0.48912
	1.886	0.48552
	1.887	0.48192
	1.888	0.47834
	1.889	0.47478
	1.89	0.47125
	1.891	0.46773
	1.892	0.46423
	1.893	0.46075
	1.894	0.45729
	1.895	0.45386
	1.896	0.45045
	1.897	0.44706
	1.898	0.44369
	1.899	0.44036
	1.9	0.43704
	1.901	0.43374
	1.902	0.43047
	1.903	0.42723
	1.904	0.42402
	1.905	0.42082
	1.906	0.41765
	1.907	0.4145
	1.908	0.41138
	1.909	0.40828
	1.91	0.4052
	1.911	0.40214
	1.912	0.3991
	1.913	0.39609
	1.914	0.39308
	1.915	0.3901
	1.916	0.38712
	1.917	0.38417
	1.918	0.38122
	1.919	0.37828
	1.92	0.37535
	1.921	0.37242
	1.922	0.36951
	1.923	0.36659
	1.924	0.36366
	1.925	0.36074
	1.926	0.35782
	1.927	0.35488
	1.928	0.35194
	1.929	0.34898
	1.93	0.34603
	1.931	0.34304
	1.932	0.34004
	1.933	0.33702
	1.934	0.33398
	1.935	0.33093
	1.936	0.32784
	1.937	0.32472
	1.938	0.32158
	1.939	0.31842
	1.94	0.31521
	1.941	0.31197
	1.942	0.30869
	1.943	0.30539
	1.944	0.30205
	1.945	0.29866
	1.946	0.29524
	1.947	0.29178
	1.948	0.28829
	1.949	0.28475
	1.95	0.28117
	1.951	0.27754
	1.952	0.27388
	1.953	0.27019
	1.954	0.26645
	1.955	0.26267
	1.956	0.25885
	1.957	0.25501
	1.958	0.25112
	1.959	0.2472
	1.96	0.24324
	1.961	0.23926
	1.962	0.23525
	1.963	0.23121
	1.964	0.22714
	1.965	0.22305
	1.966	0.21895
	1.967	0.21482
	1.968	0.21067
	1.969	0.20651
	1.97	0.20235
	1.971	0.19817
	1.972	0.19399
	1.973	0.1898
	1.974	0.18562
	1.975	0.18145
	1.976	0.17727
	1.977	0.17311
	1.978	0.16895
	1.979	0.16483
	1.98	0.1607
	1.981	0.15661
	1.982	0.15253
	1.983	0.14848
	1.984	0.14447
	1.985	0.14048
	1.986	0.13652
	1.987	0.1326
	1.988	0.12873
	1.989	0.12489
	1.99	0.12109
	1.991	0.11734
	1.992	0.11364
	1.993	0.10999
	1.994	0.10638
	1.995	0.10283
	1.996	0.09933
	1.997	0.09589
[truncated: 158,003 more rows]

## Sheet: 6b-g
Fig6b						Fig6e
	Displacement						Drug concentrate	mean	s.d.
	Drug concentrate	mean	s.d.				1e-11	1.12	0.04472
	Control	10.0818	0.11205				1e-10	1.16	0.05477
	0.01 nM	9.608	0.08428				1e-09	1.04	0.05477
	1 mM	7.6526	0.08618				1e-08	1.02	0.04472
							1e-07	0.5	0.07071
							1e-06	0.46	0.05477
Fig6c							1e-05	0.46	0.05477
	Relative force
	Drug concentrate	mean	s.d.			Fig6f
	Control	100	1.11145				Drug concentrate	mean	s.d.
	0.01 nM	95.3004	0.83631				1e-11	52.228	1.81
	1 mM	75.9053	0.85477				1e-10	68.4353	3.38967
							1e-09	48.6067	1.75833
							1e-08	52.6953	1.33067
Fig6d							1e-07	60.0523	4.21867
	Beat rate						1e-06	29.9833	1.08367
	Drug concentrate	mean	s.d.				1e-05	8.99767	2.63733
	Control	1.06	0.05477
	0.01 nM	1.12	0.04472			Fig6g
	1 mM	0.38	0.10954				Drug concentrate	Rise time		Decay time
								mean	s.d.	mean	s.d.
							Control	30.67	1.497	92.88	2.749
							0.01 nM	31.68	2.042	91.34	2.973
							1 mM	68.3	2.741	128.4	1.442

## Sheet: 7b-g
Fig7b						Fig7e
	Displacement						Drug concentrate	mean	s.d.
	Drug concentrate	mean	s.d.				1e-09	1.06	0.05477
	Control	11.6532	0.30942				1e-08	0.86	0.05477
	1 nM	11.3026	0.15647				1e-07	1.02	0.02739
	10 mM	10.1064	0.39267				1e-06	0.988	0.03834
							5e-06	0.87	0.02739
							1e-05	0.44	0.09618
Fig7c							0.0001	0	0.02739
	Relative force
	Drug concentrate	mean	s.d.			Fig7e
	Control	100	2.65521				Drug concentrate	mean	s.d.
	1 nM	96.9914	1.34273				1e-09	42.2487	0.67633
	10 mM	86.7262	3.36966				1e-08	33.4287	1.78433
							1e-07	42.051	0.928
							1e-06	35.113	0.831
Fig7d							5e-06	43.0857	0.72133
	Beat rate						1e-05	25.225	1.35
	Drug concentrate	mean	s.d.				0.0001	0	0
	Control	0.82	0.04472
	1 nM	1.02	0.04472			Fig7e
	10 mM	0.34	0.11402				Drug concentrate	Rise time		Decay time
								mean	s.d.	mean	s.d.
							Control	32.84	2.161	105.1	3.482
							1 nM	32.16	0.7863	94.9	1.107
							10 mM	51.86	2.801	154.3	4.696
							10 mM (EAD)	54.98	1.673	466.8	112.5

## Sheet: 8
Fig8a				Fig8b					Fig8c					Fig8d					Fig8e					Fig8f
	Real-time signal				Displacement					Beat rate					Relative force					Rise time					Decay time
	Time	Displacement			Time	mean	s.d			Time	mean	s.d			Time	mean	s.d			Time	mean	s.d			Time	mean	s.d
	0	-0.01201			10	3.042	0.05841			10	1	0.07071			10	101.42	1.94732			10	28	0.779			10	74.23	5.336
	0.001	-0.01421			20	2.9568	0.08375			20	1	0.08367			20	98.5797	2.79235			20	26.31	2.503			20	74.38	4.321
	0.002	-0.01627			30	3.0896	0.12141			30	0.6	0.04472			30	103.007	4.04793			30	34.65	5.03			30	88.25	8.309
	0.003	-0.01838			40	2.907	0.07706			40	0.7	0.05477			40	96.9194	2.56902			40	31.88	4.186			40	90.1	3.508
	0.004	-0.02072			50	2.9174	0.07817			50	0.7	0.04472			50	97.2661	2.60603			50	33.2	3.614			50	82.57	4.732
	0.005	-0.02288			60	2.5958	0.06553			60	0.7	0.04472			60	86.544	2.18465			60	35.1	3.223			60	83.31	4.427
	0.006	-0.02496			70	2.4622	0.04179			70	0.7	0.05477			70	82.0897	1.3934			70	41.89	7.922			70	80.9	4.081
	0.007	-0.02715			80	2.3792	0.0733			80	0.7	0.07071			80	79.3225	2.44389			80	44.59	3.098			80	88.2	1.893
	0.008	-0.02934			90	2.3836	0.01537			90	0.7	0.05477			90	79.4692	0.5125			90	43.38	4.716			90	85.85	3.527
	0.009	-0.03143			100	1.6234	0.05488			100	0.5	0.08367			100	54.1242	1.82954			100	51.43	8.424			100	95.71	1.772
	0.01	-0.03351			110	1.51167	0.11124			110	0.3	0.05477			110	50.399	3.70874			110	80.64	9.365			110	115.5	1.166
	0.011	-0.03596			120	1.182	0.07562			120	0.5	0.04472			120	39.4079	2.52109			120	60.31	9.707			120	98.03	3.239
	0.012	-0.03874			130	1.057	0.0325			130	0.6	0.11402			130	35.2404	1.08368			130	52.58	10.15			130	89.71	3.624
	0.013	-0.04153			140	1.0146	0.30283			140	0.7	0.05477			140	33.8268	10.0965			140	52.24	8.013			140	87.17	2.238
	0.014	-0.04431			150	1.468	0.06324			150	0.7	0.04472			150	48.9431	2.10834			150	56.79	13.49			150	85.1	2.069
	0.015	-0.04727			160	1.69658	0.13625			160	0.7	0.04472			160	56.564	4.54265			160	47.24	8.739			160	87.23	4.298
	0.016	-0.05018			170	1.9348	0.03838			170	0.7	0.11402			170	64.5062	1.27945			170	46.78	6.945			170	85.73	2.265
	0.017	-0.05294			180	1.9782	0.08397			180	0.8	0.05477			180	65.9532	2.79951			180	36.21	1.8			180	84.8	5.957
	0.018	-0.05605			190	2.0118	0.11213			190	0.8	0.05477			190	67.0734	3.73835			190	34.67	2.552			190	84.8	5.4
	0.019	-0.05945			200	2.6164	0.03233			200	1	0.04472			200	87.2308	1.07792			200	34.94	5.884			200	73.05	4.93
	0.02	-0.06272			210	2.7886	0.05974			210	0.9	0.10954			210	92.9719	1.99157			210	33.18	4.093			210	81.22	3.164
	0.021	-0.06587			220	3.0244	0.05966			220	0.9	0.07071			220	100.834	1.98906			220	29.53	3.281			220	78.74	2.663
	0.022	-0.06888			230	3.1224	0.0484			230	1	0.10954			230	104.101	1.61374			230	28.81	2.576			230	75	3.91
	0.023	-0.07157			240	3.1214	0.08717			240	1	0.08367			240	104.067	2.90638			240	31.75	4.167			240	83.04	5.77
	0.024	-0.07395
	0.025	-0.07623
	0.026	-0.07842
	0.027	-0.08051
	0.028	-0.08182
	0.029	-0.08154
	0.03	-0.08058
	0.031	-0.07968
	0.032	-0.07866
	0.033	-0.07761
	0.034	-0.07704
	0.035	-0.0771
	0.036	-0.07705
	0.037	-0.07652
	0.038	-0.07573
	0.039	-0.07512
	0.04	-0.07495
	0.041	-0.07519
	0.042	-0.0757
	0.043	-0.07627
	0.044	-0.07689
	0.045	-0.07765
	0.046	-0.07864
	0.047	-0.07972
	0.048	-0.08031
	0.049	-0.08005
	0.05	-0.07893
	0.051	-0.07692
	0.052	-0.07419
	0.053	-0.07132
	0.054	-0.0691
	0.055	-0.06778
	0.056	-0.06699
	0.057	-0.0663
	0.058	-0.06562
	0.059	-0.06493
	0.06	-0.06415
	0.061	-0.06348
	0.062	-0.06302
	0.063	-0.06254
	0.064	-0.06177
	0.065	-0.06034
	0.066	-0.05812
	0.067	-0.05499
	0.068	-0.05064
	0.069	-0.04549
	0.07	-0.04012
	0.071	-0.03407
	0.072	-0.02705
	0.073	-0.01953
	0.074	-0.01219
	0.075	-0.00553
	0.076	0.00041
	0.077	0.00564
	0.078	0.01003
	0.079	0.01361
	0.08	0.01675
	0.081	0.01966
	0.082	0.02206
	0.083	0.02398
	0.084	0.02604
	0.085	0.0287
	0.086	0.0326
	0.087	0.03799
	0.088	0.04405
	0.089	0.04992
	0.09	0.0553
	0.091	0.05963
	0.092	0.0623
	0.093	0.06364
	0.094	0.06394
	0.095	0.063
	0.096	0.06123
	0.097	0.05909
	0.098	0.05662
	0.099	0.05386
	0.1	0.05084
	0.101	0.0476
	0.102	0.04416
	0.103	0.04086
	0.104	0.03817
	0.105	0.03557
	0.106	0.03238
	0.107	0.02925
	0.108	0.02686
	0.109	0.02496
	0.11	0.02285
	0.111	0.02024
	0.112	0.0173
	0.113	0.01416
	0.114	0.01114
	0.115	0.00834
	0.116	0.00555
	0.117	0.0026
	0.118	-0.00041
	0.119	-0.00276
	0.12	-0.00402
	0.121	-0.00428
	0.122	-0.00381
	0.123	-0.00288
	0.124	-0.00133
	0.125	0.00078
	0.126	0.0033
	0.127	0.00598
	0.128	0.00803
	0.129	0.0091
	0.13	0.00946
	0.131	0.00927
	0.132	0.00868
	0.133	0.00772
	0.134	0.00653
	0.135	0.00551
	0.136	0.00466
	0.137	0.00309
	0.138	0.00047
	0.139	-0.00201
	0.14	-0.00369
	0.141	-0.00472
	0.142	-0.00535
	0.143	-0.00571
	0.144	-0.00562
	0.145	-0.00531
	0.146	-0.00531
	0.147	-0.00557
	0.148	-0.00588
	0.149	-0.00643
	0.15	-0.00739
	0.151	-0.00853
	0.152	-0.00944
	0.153	-0.00974
	0.154	-0.00911
	0.155	-0.0077
	0.156	-0.00619
	0.157	-0.00449
	0.158	-0.00184
	0.159	0.00177
	0.16	0.00574
	0.161	0.00985
	0.162	0.01426
	0.163	0.01932
	0.164	0.02466
	0.165	0.02945
	0.166	0.03344
	0.167	0.03648
	0.168	0.04049
	0.169	0.04732
	0.17	0.05466
	0.171	0.06069
	0.172	0.06482
	0.173	0.0666
	0.174	0.06759
	0.175	0.06902
	0.176	0.07095
	0.177	0.07314
	0.178	0.07535
	0.179	0.07739
	0.18	0.07868
	0.181	0.07888
	0.182	0.07808
	0.183	0.07668
	0.184	0.07501
	0.185	0.07301
	0.186	0.0709
	0.187	0.06891
	0.188	0.06673
	0.189	0.064
	0.19	0.06059
	0.191	0.05675
	0.192	0.05323
	0.193	0.05058
	0.194	0.04876
	0.195	0.04768
	0.196	0.04731
	0.197	0.04737
	0.198	0.04764
	0.199	0.0483
	0.2	0.0497
	0.201	0.05177
	0.202	0.05435
	0.203	0.05729
	0.204	0.06045
	0.205	0.0638
	0.206	0.06721
	0.207	0.07076
	0.208	0.07512
	0.209	0.08086
	0.21	0.08796
	0.211	0.09589
	0.212	0.10443
	0.213	0.11401
	0.214	0.12478
	0.215	0.13679
	0.216	0.15059
	0.217	0.16644
	0.218	0.18413
	0.219	0.20371
	0.22	0.22543
	0.221	0.24973
	0.222	0.27677
	0.223	0.30621
	0.224	0.33804
	0.225	0.37213
	0.226	0.40844
	0.227	0.44743
	0.228	0.48931
	0.229	0.53407
	0.23	0.58158
	0.231	0.63163
	0.232	0.684
	0.233	0.7385
	0.234	0.79454
	0.235	0.85178
	0.236	0.91049
	0.237	0.97022
	0.238	1.03047
	0.239	1.09164
	0.24	1.15411
	0.241	1.21772
	0.242	1.28205
	0.243	1.34649
	0.244	1.4105
	0.245	1.47407
	0.246	1.53719
	0.247	1.59946
	0.248	1.66083
	0.249	1.72133
	0.25	1.7808
	0.251	1.83901
	0.252	1.89468
	0.253	1.94674
	0.254	1.99629
	0.255	2.0443
	0.256	2.09075
	0.257	2.13558
	0.258	2.17866
	0.259	2.22009
	0.26	2.25944
	0.261	2.29608
	0.262	2.33067
	0.263	2.36345
	0.264	2.39407
	0.265	2.42317
	0.266	2.45117
	0.267	2.47796
	0.268	2.50373
	0.269	2.52905
	0.27	2.55397
	0.271	2.57804
	0.272	2.60143
	0.273	2.6245
	0.274	2.64738
	0.275	2.66973
	0.276	2.69119
	0.277	2.71196
	0.278	2.73203
	0.279	2.75147
	0.28	2.77065
	0.281	2.78982
	0.282	2.80871
	0.283	2.82668
	0.284	2.84365
	0.285	2.85993
	0.286	2.87562
	0.287	2.89061
	0.288	2.90471
	0.289	2.91823
	0.29	2.93157
	0.291	2.94458
	0.292	2.95695
	0.293	2.96841
	0.294	2.97908
	0.295	2.98918
	0.296	2.99863
	0.297	3.00744
	0.298	3.01593
	0.299	3.0241
	0.3	3.03165
	0.301	3.0384
	0.302	3.04421
	0.303	3.04933
	0.304	3.05409
	0.305	3.0585
	0.306	3.06258
	0.307	3.06614
	0.308	3.06902
	0.309	3.07126
	0.31	3.07292
	0.311	3.07374
	0.312	3.0737
	0.313	3.07335
	0.314	3.07291
	0.315	3.0725
	0.316	3.07221
	0.317	3.07203
	0.318	3.07205
	0.319	3.07177
	0.32	3.07062
	0.321	3.06859
	0.322	3.06557
	0.323	3.06126
	0.324	3.05569
	0.325	3.04928
	0.326	3.04213
	0.327	3.03403
	0.328	3.02519
	0.329	3.01601
	0.33	3.00674
	0.331	2.99741
	0.332	2.98789
	0.333	2.97812
	0.334	2.96826
	0.335	2.95864
	0.336	2.94958
	0.337	2.94106
	0.338	2.93267
	0.339	2.92416
	0.34	2.91574
	0.341	2.90774
	0.342	2.90006
	0.343	2.8925
	0.344	2.88645
	0.345	2.88316
	0.346	2.88135
	0.347	2.87971
	0.348	2.87786
	0.349	2.87562
	0.35	2.87333
	0.351	2.8711
	0.352	2.86883
	0.353	2.86654
	0.354	2.86404
	0.355	2.86107
	0.356	2.85767
	0.357	2.8541
	0.358	2.85037
	0.359	2.84585
	0.36	2.83962
	0.361	2.83178
	0.362	2.82287
	0.363	2.81311
	0.364	2.80262
	0.365	2.7914
	0.366	2.77955
	0.367	2.76727
	0.368	2.75454
	0.369	2.74136
	0.37	2.72801
	0.371	2.71474
	0.372	2.7014
	0.373	2.68787
	0.374	2.67429
	0.375	2.66073
	0.376	2.64694
	0.377	2.6332
	0.378	2.62022
	0.379	2.608
	0.38	2.59622
	0.381	2.5849
	0.382	2.57393
	0.383	2.56303
	0.384	2.55215
	0.385	2.54182
	0.386	2.5323
	0.387	2.52222
	0.388	2.51038
	0.389	2.49806
	0.39	2.48621
	0.391	2.47466
	0.392	2.46341
	0.393	2.45209
	0.394	2.44017
	0.395	2.42774
	0.396	2.4149
	0.397	2.40153
	0.398	2.38792
	0.399	2.37425
	0.4	2.36037
	0.401	2.34635
	0.402	2.33265
	0.403	2.31939
	0.404	2.30601
	0.405	2.29226
	0.406	2.27862
	0.407	2.26542
	0.408	2.25259
	0.409	2.24003
	0.41	2.22622
	0.411	2.20947
	0.412	2.19115
	0.413	2.17283
	0.414	2.15459
	0.415	2.13659
	0.416	2.11886
	0.417	2.10107
	0.418	2.08289
	0.419	2.06463
	0.42	2.04695
	0.421	2.03005
	0.422	2.01413
	0.423	1.99966
	0.424	1.98627
	0.425	1.97324
	0.426	1.96019
	0.427	1.9468
	0.428	1.93275
	0.429	1.91795
	0.43	1.90252
	0.431	1.88658
	0.432	1.87042
	0.433	1.85432
	0.434	1.83804
	0.435	1.82127
	0.436	1.80422
	0.437	1.78725
	0.438	1.77083
	0.439	1.75486
	0.44	1.7383
	0.441	1.72057
	0.442	1.70224
	0.443	1.68362
	0.444	1.66432
	0.445	1.64456
	0.446	1.62486
	0.447	1.60527
	0.448	1.58586
	0.449	1.5666
	0.45	1.54754
	0.451	1.52864
	0.452	1.50957
	0.453	1.48925
	0.454	1.46707
	0.455	1.44466
	0.456	1.42327
	0.457	1.40388
	0.458	1.38688
	0.459	1.37047
	0.46	1.35389
	0.461	1.33741
	0.462	1.32068
	0.463	1.30361
	0.464	1.28619
	0.465	1.26851
	0.466	1.25085
	0.467	1.23338
	0.468	1.21606
	0.469	1.19864
	0.47	1.18099
	0.471	1.16332
	0.472	1.14577
	0.473	1.12841
	0.474	1.11119
	0.475	1.09348
	0.476	1.0751
	0.477	1.05685
	0.478	1.03879
	0.479	1.02059
	0.48	1.00233
	0.481	0.98407
	0.482	0.96609
	0.483	0.94862
	0.484	0.93111
	0.485	0.91312
	0.486	0.89556
	0.487	0.87884
	0.488	0.86227
	0.489	0.84561
	0.49	0.82892
	0.491	0.81228
	0.492	0.79653
	0.493	0.78222
	0.494	0.76862
	0.495	0.75532
	0.496	0.74263
	0.497	0.73037
	0.498	0.71834
	0.499	0.70687
	0.5	0.69624
	0.501	0.68632
	0.502	0.67689
	0.503	0.66815
	0.504	0.65997
	0.505	0.65165
	0.506	0.64246
	0.507	0.63221
	0.508	0.62132
	0.509	0.60999
	0.51	0.598
	0.511	0.58507
	0.512	0.57133
	0.513	0.55728
	0.514	0.5431
	0.515	0.52896
	0.516	0.5151
	0.517	0.50164
	0.518	0.4886
	0.519	0.47571
	0.52	0.4631
	0.521	0.45107
	0.522	0.43944
	0.523	0.42793
	0.524	0.41646
	0.525	0.40488
	0.526	0.39325
	0.527	0.3823
	0.528	0.3721
	0.529	0.36195
	0.53	0.35179
	0.531	0.34185
	0.532	0.33215
	0.533	0.32261
	0.534	0.31354
	0.535	0.30543
	0.536	0.29783
	0.537	0.29014
	0.538	0.2825
	0.539	0.27572
	0.54	0.27023
	0.541	0.26545
	0.542	0.26076
	0.543	0.25589
	0.544	0.25085
	0.545	0.24744
	0.546	0.24728
	0.547	0.24855
	0.548	0.24956
	0.549	0.25041
	0.55	0.25094
	0.551	0.25106
	0.552	0.251
	0.553	0.25098
	0.554	0.25119
	0.555	0.2515
	0.556	0.25191
	0.557	0.25281
	0.558	0.25413
	0.559	0.25507
	0.56	0.25507
	0.561	0.25479
	0.562	0.25455
	0.563	0.25386
	0.564	0.25276
	0.565	0.25129
	0.566	0.2491
	0.567	0.24635
	0.568	0.24368
	0.569	0.24121
	0.57	0.23862
	0.571	0.23604
	0.572	0.23366
	0.573	0.23149
	0.574	0.2295
	0.575	0.22799
	0.576	0.22751
	0.577	0.22806
	0.578	0.22927
	0.579	0.23087
	0.58	0.23245
	0.581	0.2337
	0.582	0.23494
	0.583	0.23645
	0.584	0.23831
	0.585	0.24058
	0.586	0.24282
	0.587	0.24474
	0.588	0.24665
	0.589	0.24863
	0.59	0.25019
	0.591	0.25097
	0.592	0.25143
	0.593	0.25177
	0.594	0.25172
	0.595	0.25142
	0.596	0.25097
	0.597	0.2501
	0.598	0.24885
	0.599	0.24775
	0.6	0.24688
	0.601	0.2474
	0.602	0.25054
	0.603	0.25462
	0.604	0.25857
	0.605	0.26276
	0.606	0.26678
	0.607	0.27033
	0.608	0.27324
	0.609	0.27507
	0.61	0.27571
	0.611	0.27468
	0.612	0.27133
	0.613	0.26686
	0.614	0.26264
	0.615	0.25886
	0.616	0.2556
	0.617	0.25263
	0.618	0.24954
	0.619	0.24646
	0.62	0.2436
	0.621	0.24103
	0.622	0.23875
	0.623	0.23655
	0.624	0.23432
	0.625	0.23209
	0.626	0.22995
	0.627	0.22781
	0.628	0.22529
	0.629	0.22252
	0.63	0.21974
	0.631	0.21676
	0.632	0.21399
	0.633	0.21202
	0.634	0.2104
	0.635	0.20861
	0.636	0.20696
	0.637	0.20576
	0.638	0.20504
	0.639	0.20499
	0.64	0.20543
	0.641	0.20614
	0.642	0.20737
	0.643	0.20928
	0.644	0.21131
	0.645	0.21296
	0.646	0.21426
	0.647	0.21532
	0.648	0.21616
	0.649	0.2169
	0.65	0.21714
	0.651	0.21607
	0.652	0.21369
	0.653	0.21041
	0.654	0.20614
	0.655	0.20116
	0.656	0.19595
	0.657	0.19025
	0.658	0.18422
	0.659	0.1786
	0.66	0.17375
	0.661	0.16974
	0.662	0.16719
	0.663	0.16656
	0.664	0.16702
	0.665	0.16789
	0.666	0.16893
	0.667	0.16973
	0.668	0.16992
	0.669	0.16927
	0.67	0.16979
	0.671	0.17342
	0.672	0.17776
	0.673	0.18066
	0.674	0.18274
	0.675	0.18464
	0.676	0.18656
	0.677	0.18859
	0.678	0.19081
	0.679	0.19329
	0.68	0.19591
	0.681	0.19825
	0.682	0.20014
	0.683	0.20169
	0.684	0.20295
	0.685	0.20391
	0.686	0.20461
	0.687	0.20439
	0.688	0.20264
	0.689	0.19949
	0.69	0.19528
	0.691	0.19021
	0.692	0.18456
	0.693	0.17889
	0.694	0.17381
	0.695	0.16959
	0.696	0.16606
	0.697	0.16288
	0.698	0.15986
	0.699	0.15717
	0.7	0.1551
	0.701	0.15359
	0.702	0.15242
	0.703	0.15165
	0.704	0.15135
	0.705	0.15139
	0.706	0.15183
	0.707	0.15254
	0.708	0.1533
	0.709	0.1541
	0.71	0.15484
	0.711	0.15415
	0.712	0.151
	0.713	0.14706
	0.714	0.14369
	0.715	0.14084
	0.716	0.13868
	0.717	0.13755
	0.718	0.13843
	0.719	0.14155
	0.72	0.14543
	0.721	0.14911
	0.722	0.15212
	0.723	0.15372
	0.724	0.15402
	0.725	0.15323
	0.726	0.15115
	0.727	0.14819
	0.728	0.14503
	0.729	0.14218
	0.73	0.14011
	0.731	0.13876
	0.732	0.13769
	0.733	0.1358
	0.734	0.13269
	0.735	0.12983
	0.736	0.12799
	0.737	0.12681
	0.738	0.12593
	0.739	0.12485
	0.74	0.1234
	0.741	0.1217
	0.742	0.11921
	0.743	0.11531
	0.744	0.11044
	0.745	0.10488
	0.746	0.09843
	0.747	0.09109
	0.748	0.08325
	0.749	0.07577
	0.75	0.06904
	0.751	0.0632
	0.752	0.0586
	0.753	0.05515
	0.754	0.05237
	0.755	0.04954
	0.756	0.04628
	0.757	0.04253
	0.758	0.03847
	0.759	0.03431
	0.76	0.0298
	0.761	0.02469
	0.762	0.01924
	0.763	0.01399
	0.764	0.00904
	0.765	0.0041
	0.766	-0.00093
	0.767	-0.00601
	0.768	-0.01102
	0.769	-0.01663
	0.77	-0.02364
	0.771	-0.03133
	0.772	-0.03882
	0.773	-0.04573
	0.774	-0.05186
	0.775	-0.05767
	0.776	-0.06335
	0.777	-0.06888
	0.778	-0.07436
	0.779	-0.07987
	0.78	-0.08548
	0.781	-0.09078
	0.782	-0.09527
	0.783	-0.09922
	0.784	-0.10304
	0.785	-0.10643
	0.786	-0.10873
	0.787	-0.10965
	0.788	-0.10929
	0.789	-0.10815
	0.79	-0.10689
	0.791	-0.10582
	0.792	-0.10492
	0.793	-0.10428
	0.794	-0.10369
	0.795	-0.10275
	0.796	-0.1016
	0.797	-0.10035
	0.798	-0.09893
	0.799	-0.09734
	0.8	-0.09551
	0.801	-0.09348
	0.802	-0.09175
	0.803	-0.09089
	0.804	-0.09092
	0.805	-0.09167
	0.806	-0.09289
	0.807	-0.09432
	0.808	-0.09567
	0.809	-0.09634
	0.81	-0.09668
	0.811	-0.0976
	0.812	-0.09904
	0.813	-0.10047
	0.814	-0.10159
	0.815	-0.10242
	0.816	-0.10298
	0.817	-0.10339
	0.818	-0.10377
	0.819	-0.10381
	0.82	-0.10287
	0.821	-0.10015
	0.822	-0.09573
	0.823	-0.09024
	0.824	-0.08419
	0.825	-0.07794
	0.826	-0.07173
	0.827	-0.06549
	0.828	-0.05913
	0.829	-0.05308
	0.83	-0.04774
	0.831	-0.04305
	0.832	-0.03889
	0.833	-0.03522
	0.834	-0.03221
	0.835	-0.03002
	0.836	-0.02819
	0.837	-0.0262
	0.838	-0.0239
	0.839	-0.02111
	0.84	-0.01789
	0.841	-0.01458
	0.842	-0.0111
	0.843	-0.00709
	0.844	-0.0029
	0.845	0.00084
	0.846	0.00388
	0.847	0.00617
	0.848	0.00775
	0.849	0.00879
	0.85	0.00951
	0.851	0.00994
	0.852	0.01011
	0.853	0.01101
	0.854	0.01365
	0.855	0.01767
	0.856	0.02255
	0.857	0.02792
	0.858	0.0334
	0.859	0.03918
	0.86	0.04539
	0.861	0.05178
	0.862	0.05812
	0.863	0.06458
	0.864	0.07133
	0.865	0.07782
	0.866	0.08317
	0.867	0.08728
	0.868	0.09041
	0.869	0.09256
	0.87	0.09378
	0.871	0.09416
	0.872	0.09358
	0.873	0.0921
	0.874	0.09041
	0.875	0.08931
	0.876	0.08904
	0.877	0.08963
	0.878	0.091
	0.879	0.09172
	0.88	0.09048
	0.881	0.08803
	0.882	0.08488
	0.883	0.08099
	0.884	0.07694
	0.885	0.07315
	0.886	0.0692
	0.887	0.06456
	0.888	0.05939
	0.889	0.05405
	0.89	0.04877
	0.891	0.04385
	0.892	0.03939
	0.893	0.03536
	0.894	0.03241
	0.895	0.03087
	0.896	0.03022
	0.897	0.03029
	0.898	0.03103
	0.899	0.03237
	0.9	0.03406
	0.901	0.03539
	0.902	0.03609
	0.903	0.0363
	0.904	0.03763
	0.905	0.04153
	0.906	0.04621
	0.907	0.05043
	0.908	0.05487
	0.909	0.05991
	0.91	0.06566
	0.911	0.07019
	0.912	0.07144
	0.913	0.07134
	0.914	0.07177
	0.915	0.07268
	0.916	0.07421
	0.917	0.0764
	0.918	0.0793
	0.919	0.08243
	0.92	0.08499
	0.921	0.08711
	0.922	0.08931
	0.923	0.09157
	0.924	0.09398
	0.925	0.09691
	0.926	0.1004
	0.927	0.10409
	0.928	0.10776
	0.929	0.1113
	0.93	0.11471
	0.931	0.11817
	0.932	0.12168
	0.933	0.12522
	0.934	0.12886
	0.935	0.13268
	0.936	0.13676
	0.937	0.14114
	0.938	0.14589
	0.939	0.15066
	0.94	0.15524
	0.941	0.15992
	0.942	0.16467
	0.943	0.16918
	0.944	0.17355
	0.945	0.17797
	0.946	0.18232
	0.947	0.18639
	0.948	0.1901
	0.949	0.19346
	0.95	0.19649
	0.951	0.1993
	0.952	0.2022
	0.953	0.20536
	0.954	0.20855
	0.955	0.21136
	0.956	0.21276
	0.957	0.21216
	0.958	0.21091
	0.959	0.20976
	0.96	0.2083
	0.961	0.20687
	0.962	0.20605
	0.963	0.20569
	0.964	0.20556
	0.965	0.20585
	0.966	0.2063
	0.967	0.20644
	0.968	0.20607
	0.969	0.20535
	0.97	0.20539
	0.971	0.20708
	0.972	0.20922
	0.973	0.21068
	0.974	0.21151
	0.975	0.21187
	0.976	0.21199
	0.977	0.21179
	0.978	0.21119
	0.979	0.21054
	0.98	0.20993
	0.981	0.20927
	0.982	0.20855
	0.983	0.2077
	0.984	0.20653
	0.985	0.20517
	0.986	0.20384
	0.987	0.20253
	0.988	0.20136
	0.989	0.2005
	0.99	0.20023
	0.991	0.2004
	0.992	0.20067
	0.993	0.20105
	0.994	0.20132
	0.995	0.20149
	0.996	0.20236
	0.997	0.20433
	0.998	0.20664
	0.999	0.20866
	1	0.2105
	1.001	0.21217
	1.002	0.21388
	1.003	0.2162
	1.004	0.21896
	1.005	0.22174
	1.006	0.22462
	1.007	0.22739
	1.008	0.22945
	1.009	0.23067
	1.01	0.23092
	1.011	0.2295
	1.012	0.22627
	1.013	0.22188
	1.014	0.21673
	1.015	0.21091
	1.016	0.2048
	1.017	0.19892
	1.018	0.19348
	1.019	0.18874
	1.02	0.18478
	1.021	0.18113
	1.022	0.178
	1.023	0.17563
	1.024	0.17348
	1.025	0.17087
	1.026	0.16949
	1.027	0.171
	1.028	0.17272
	1.029	0.17306
	1.03	0.1733
	1.031	0.17375
	1.032	0.174
	1.033	0.17367
	1.034	0.173
	1.035	0.17253
	1.036	0.17213
	1.037	0.17179
	1.038	0.17192
	1.039	0.17294
	1.04	0.17508
	1.041	0.17804
	1.042	0.18154
	1.043	0.18572
	1.044	0.19079
	1.045	0.19715
	1.046	0.20515
	1.047	0.21481
	1.048	0.22665
	1.049	0.24101
	1.05	0.25763
	1.051	0.27635
	1.052	0.29731
	1.053	0.32072
	1.054	0.34649
	1.055	0.37471
	1.056	0.40584
	1.057	0.43981
	1.058	0.47595
	1.059	0.51395
	1.06	0.55418
	1.061	0.59699
	1.062	0.6419
	1.063	0.68827
	1.064	0.73628
	1.065	0.78639
	1.066	0.83843
	1.067	0.89214
	1.068	0.94737
	1.069	1.00358
	1.07	1.06057
	1.071	1.11866
	1.072	1.17791
	1.073	1.2382
	1.074	1.2993
	1.075	1.36093
	1.076	1.4226
	1.077	1.48369
	1.078	1.54402
	1.079	1.60567
	1.08	1.67043
	1.081	1.73584
	1.082	1.79947
	1.083	1.86112
	1.084	1.92093
	1.085	1.97901
	1.086	2.03492
	1.087	2.08832
	1.088	2.13962
	1.089	2.189
	1.09	2.23634
	1.091	2.28173
	1.092	2.32507
	1.093	2.36617
	1.094	2.40507
	1.095	2.44161
	1.096	2.47576
	1.097	2.50789
	1.098	2.53824
	1.099	2.56675
	1.1	2.59327
	1.101	2.61797
	1.102	2.63974
	1.103	2.65739
	1.104	2.67275
	1.105	2.68772
	1.106	2.70257
	1.107	2.71735
	1.108	2.73191
	1.109	2.74611
	1.11	2.76023
	1.111	2.77461
	1.112	2.78908
	1.113	2.80318
	1.114	2.81689
	1.115	2.83039
	1.116	2.84364
	1.117	2.85653
	1.118	2.86892
	1.119	2.88102
	1.12	2.893
	1.121	2.90492
	1.122	2.91673
	1.123	2.92812
	1.124	2.93868
	1.125	2.94845
	1.126	2.95775
	1.127	2.96668
	1.128	2.97524
	1.129	2.98313
	1.13	2.9898
	1.131	2.99494
	1.132	2.99875
	1.133	3.00172
	1.134	3.00372
	1.135	3.00434
	1.136	3.00379
	1.137	3.00236
	1.138	3.00024
	1.139	2.99748
	1.14	2.99397
	1.141	2.98957
	1.142	2.98459
	1.143	2.97927
	1.144	2.97348
	1.145	2.96738
	1.146	2.96111
	1.147	2.95471
	1.148	2.94821
	1.149	2.94146
	1.15	2.9345
	1.151	2.92727
	1.152	2.91964
	1.153	2.91176
	1.154	2.90368
	1.155	2.89546
	1.156	2.88732
	1.157	2.87939
	1.158	2.87169
	1.159	2.86432
	1.16	2.85737
	1.161	2.85065
	1.162	2.84396
	1.163	2.83742
	1.164	2.83114
	1.165	2.82504
	1.166	2.81911
	1.167	2.81355
	1.168	2.80846
	1.169	2.80362
	1.17	2.79883
	1.171	2.7943
	1.172	2.79022
	1.173	2.78667
	1.174	2.7837
	1.175	2.78119
	1.176	2.77901
	1.177	2.77723
	1.178	2.77856
	1.179	2.78536
	1.18	2.7944
	1.181	2.80264
	1.182	2.81002
	1.183	2.81678
	1.184	2.82295
	1.185	2.82805
	1.186	2.83198
	1.187	2.83492
	1.188	2.83702
	1.189	2.83856
	1.19	2.83938
	1.191	2.83934
	1.192	2.83901
	1.193	2.83879
	1.194	2.83868
	1.195	2.83848
	1.196	2.83791
	1.197	2.83699
	1.198	2.83585
	1.199	2.83443
	1.2	2.83226
	1.201	2.82884
	1.202	2.82408
	1.203	2.81811
	1.204	2.81108
	1.205	2.80298
	1.206	2.79385
	1.207	2.78371
	1.208	2.7725
	1.209	2.76024
	1.21	2.74727
	1.211	2.73398
	1.212	2.72056
	1.213	2.70727
	1.214	2.69442
	1.215	2.68203
	1.216	2.66983
	1.217	2.65773
	1.218	2.64598
	1.219	2.63459
	1.22	2.62337
	1.221	2.61187
	1.222	2.59947
	1.223	2.5859
	1.224	2.57142
	1.225	2.55644
	1.226	2.54107
	1.227	2.52608
	1.228	2.51218
	1.229	2.49845
	1.23	2.48404
	1.231	2.46879
	1.232	2.45291
	1.233	2.43701
	1.234	2.42134
	1.235	2.40575
	1.236	2.3901
	1.237	2.37484
	1.238	2.36028
	1.239	2.34633
	1.24	2.33279
	1.241	2.31909
	1.242	2.30471
	1.243	2.28948
	1.244	2.27361
	1.245	2.25753
	1.246	2.24129
	1.247	2.2249
	1.248	2.20841
	1.249	2.19189
	1.25	2.17513
	1.251	2.15811
	1.252	2.1412
	1.253	2.12407
	1.254	2.10642
	1.255	2.08875
	1.256	2.0715
	1.257	2.05433
	1.258	2.03652
	1.259	2.01798
	1.26	1.99914
	1.261	1.98011
	1.262	1.96047
	1.263	1.94036
	1.264	1.92029
	1.265	1.90032
	1.266	1.88023
	1.267	1.85991
	1.268	1.83955
	1.269	1.81944
	1.27	1.80001
	1.271	1.78167
	1.272	1.7642
	1.273	1.7472
	1.274	1.73051
	1.275	1.71367
	1.276	1.69608
	1.277	1.67757
	1.278	1.65849
	1.279	1.63916
	1.28	1.61966
	1.281	1.60019
	1.282	1.58091
	1.283	1.56187
	1.284	1.54285
	1.285	1.52371
	1.286	1.50472
	1.287	1.48577
	1.288	1.46681
	1.289	1.4482
	1.29	1.43
	1.291	1.41185
	1.292	1.39341
	1.293	1.37479
	1.294	1.35587
	1.295	1.33647
	1.296	1.31668
	1.297	1.29644
	1.298	1.27594
	1.299	1.25558
	1.3	1.23524
	1.301	1.21478
	1.302	1.1943
	1.303	1.17418
	1.304	1.15484
	1.305	1.13609
	1.306	1.11777
	1.307	1.1001
	1.308	1.083
	1.309	1.06657
	1.31	1.05034
	1.311	1.03318
	1.312	1.01543
	1.313	0.9975
	1.314	0.97908
	1.315	0.96019
	1.316	0.94114
	1.317	0.92239
	1.318	0.9039
	1.319	0.88532
	1.32	0.86663
	1.321	0.84812
	1.322	0.83003
	1.323	0.81219
	1.324	0.79456
	1.325	0.77728
	1.326	0.76068
	1.327	0.74495
	1.328	0.72971
	1.329	0.71495
	1.33	0.7009
	1.331	0.68725
	1.332	0.67372
	1.333	0.65997
	1.334	0.64568
	1.335	0.63085
	1.336	0.61549
	1.337	0.5995
	1.338	0.5832
	1.339	0.56705
	1.34	0.55111
	1.341	0.53533
	1.342	0.51946
	1.343	0.50346
	1.344	0.4877
	1.345	0.47223
	1.346	0.45716
	1.347	0.44254
	1.348	0.42816
	1.349	0.41428
	1.35	0.40118
	1.351	0.38856
	1.352	0.37604
	1.353	0.36433
	1.354	0.35371
	1.355	0.34324
	1.356	0.33267
	1.357	0.32066
	1.358	0.30575
	1.359	0.28958
	1.36	0.2739
	1.361	0.259
	1.362	0.24518
	1.363	0.23258
	1.364	0.22125
	1.365	0.21093
	1.366	0.20128
	1.367	0.19247
	1.368	0.18486
	1.369	0.17759
	1.37	0.16968
	1.371	0.16172
	1.372	0.15411
	1.373	0.14668
	1.374	0.13971
	1.375	0.13359
	1.376	0.12827
	1.377	0.12351
	1.378	0.11928
	1.379	0.11583
	1.38	0.11341
	1.381	0.11204
	1.382	0.11135
	1.383	0.11058
	1.384	0.11006
	1.385	0.11072
	1.386	0.11218
	1.387	0.11368
	1.388	0.11512
	1.389	0.11649
	1.39	0.1177
	1.391	0.11885
	1.392	0.12023
	1.393	0.12203
	1.394	0.12428
	1.395	0.12676
	1.396	0.12933
	1.397	0.13236
	1.398	0.13611
	1.399	0.14029
	1.4	0.14456
	1.401	0.1489
	1.402	0.15329
	1.403	0.15771
	1.404	0.16213
	1.405	0.16615
	1.406	0.1696
	1.407	0.1728
	1.408	0.17605
	1.409	0.17934
	1.41	0.18265
	1.411	0.18606
	1.412	0.18975
	1.413	0.19369
	1.414	0.19733
	1.415	0.20061
	1.416	0.20374
	1.417	0.20661
	1.418	0.20924
	1.419	0.21173
	1.42	0.21371
	1.421	0.21501
	1.422	0.21607
	1.423	0.217
	1.424	0.21773
	1.425	0.21835
	1.426	0.21897
	1.427	0.21941
	1.428	0.21946
	1.429	0.21908
	1.43	0.21829
	1.431	0.21744
	1.432	0.21652
	1.433	0.21515
	1.434	0.2132
	1.435	0.21099
	1.436	0.20906
	1.437	0.20738
	1.438	0.20565
	1.439	0.20369
	1.44	0.20122
	1.441	0.19791
	1.442	0.19395
	1.443	0.18989
	1.444	0.18546
	1.445	0.18012
	1.446	0.17417
	1.447	0.16818
	1.448	0.16254
	1.449	0.15736
	1.45	0.15252
	1.451	0.1482
	1.452	0.14476
	1.453	0.14215
	1.454	0.13971
	1.455	0.13695
	1.456	0.13362
	1.457	0.12959
	1.458	0.12512
	1.459	0.12066
	1.46	0.11633
	1.461	0.11173
	1.462	0.10662
	1.463	0.10105
	1.464	0.09529
	1.465	0.08957
	1.466	0.0839
	1.467	0.0783
	1.468	0.0726
	1.469	0.06691
	1.47	0.06146
	1.471	0.05595
	1.472	0.05012
	1.473	0.04382
	1.474	0.03731
	1.475	0.03092
	1.476	0.02487
	1.477	0.01924
	1.478	0.01373
	1.479	0.00835
	1.48	0.0032
	1.481	-0.0019
	1.482	-0.00715
	1.483	-0.0124
	1.484	-0.01726
	1.485	-0.02193
	1.486	-0.02689
	1.487	-0.032
	1.488	-0.03714
	1.489	-0.04219
	1.49	-0.04684
	1.491	-0.0511
	1.492	-0.0551
	1.493	-0.05865
	1.494	-0.06166
	1.495	-0.06448
	1.496	-0.0671
	1.497	-0.06963
	1.498	-0.07255
	1.499	-0.07583
	1.5	-0.07902
	1.501	-0.08193
	1.502	-0.08476
	1.503	-0.08772
	1.504	-0.09067
	1.505	-0.09351
	1.506	-0.09633
	1.507	-0.09933
	1.508	-0.10247
	1.509	-0.10554
	1.51	-0.10843
	1.511	-0.11105
	1.512	-0.11322
	1.513	-0.11477
	1.514	-0.11576
	1.515	-0.11699
	1.516	-0.11924
	1.517	-0.12181
	1.518	-0.1239
	1.519	-0.12553
	1.52	-0.12635
	1.521	-0.12574
	1.522	-0.12373
	1.523	-0.12044
	1.524	-0.116
	1.525	-0.11071
	1.526	-0.10487
	1.527	-0.09854
	1.528	-0.09149
	1.529	-0.08411
	1.53	-0.07733
	1.531	-0.07151
	1.532	-0.06639
	1.533	-0.06166
	1.534	-0.05562
	1.535	-0.04687
	1.536	-0.03741
	1.537	-0.0288
	1.538	-0.02042
	1.539	-0.0119
	1.54	-0.00239
	1.541	0.00875
	1.542	0.02068
	1.543	0.03249
	1.544	0.04395
	1.545	0.05448
	1.546	0.06391
	1.547	0.07288
	1.548	0.08111
	1.549	0.08795
	1.55	0.09339
	1.551	0.09764
	1.552	0.10086
	1.553	0.10324
	1.554	0.10512
	1.555	0.10675
	1.556	0.10833
	1.557	0.11004
	1.558	0.11189
	1.559	0.11413
	1.56	0.11702
	1.561	0.12059
	1.562	0.12477
	1.563	0.12881
	1.564	0.13222
	1.565	0.13552
	1.566	0.13891
	1.567	0.14218
	1.568	0.14561
	1.569	0.14947
	1.57	0.15351
	1.571	0.15741
	1.572	0.16097
	1.573	0.16421
	1.574	0.16744
	1.575	0.17083
	1.576	0.17427
	1.577	0.17296
	1.578	0.16293
	1.579	0.14983
	1.58	0.13816
	1.581	0.12754
	1.582	0.11775
	1.583	0.10814
	1.584	0.09856
	1.585	0.08924
	1.586	0.08027
	1.587	0.07196
	1.588	0.06497
	1.589	0.0594
	1.59	0.05477
	1.591	0.05092
	1.592	0.04808
	1.593	0.04618
	1.594	0.04485
	1.595	0.04377
	1.596	0.04271
	1.597	0.04188
	1.598	0.04145
	1.599	0.04179
	1.6	0.04291
	1.601	0.04379
	1.602	0.04393
	1.603	0.04362
	1.604	0.04258
	1.605	0.0408
	1.606	0.03813
	1.607	0.03468
	1.608	0.03179
	1.609	0.03029
	1.61	0.02988
	1.611	0.03017
	1.612	0.02955
	1.613	0.02674
	1.614	0.02358
	1.615	0.02167
	1.616	0.02111
	1.617	0.02092
	1.618	0.0196
	1.619	0.01793
	1.62	0.0174
	1.621	0.01813
	1.622	0.01961
	1.623	0.02158
	1.624	0.02408
	1.625	0.02725
	1.626	0.03123
	1.627	0.03592
	1.628	0.04125
	1.629	0.04724
	1.63	0.05372
	1.631	0.06179
	1.632	0.07235
	1.633	0.08389
	1.634	0.09511
	1.635	0.10579
	1.636	0.11586
	1.637	0.12493
	1.638	0.13266
	1.639	0.13914
	1.64	0.14416
	1.641	0.14753
	1.642	0.14938
	1.643	0.14992
	1.644	0.14937
	1.645	0.14782
	1.646	0.14546
	1.647	0.14197
	1.648	0.13717
	1.649	0.13208
	1.65	0.12741
	1.651	0.12304
	1.652	0.11898
	1.653	0.11531
	1.654	0.1119
	1.655	0.10837
	1.656	0.10454
	1.657	0.10239
	1.658	0.10336
	1.659	0.10503
	1.66	0.10577
	1.661	0.10616
	1.662	0.10601
	1.663	0.10509
	1.664	0.10367
	1.665	0.10158
	1.666	0.09705
	1.667	0.08894
	1.668	0.07934
	1.669	0.06987
	1.67	0.06065
	1.671	0.05209
	1.672	0.04406
	1.673	0.03607
	1.674	0.02794
	1.675	0.01972
	1.676	0.01134
	1.677	0.00277
	1.678	-0.00557
	1.679	-0.01357
	1.68	-0.0217
	1.681	-0.02994
	1.682	-0.03765
	1.683	-0.04417
	1.684	-0.04918
	1.685	-0.05261
	1.686	-0.05407
	1.687	-0.05345
	1.688	-0.05151
	1.689	-0.04905
	1.69	-0.0468
	1.691	-0.04515
	1.692	-0.04385
	1.693	-0.04308
	1.694	-0.04299
	1.695	-0.04332
	1.696	-0.04384
	1.697	-0.04396
	1.698	-0.04302
	1.699	-0.04082
	1.7	-0.03748
	1.701	-0.03321
	1.702	-0.0282
	1.703	-0.02292
	1.704	-0.0177
	1.705	-0.01247
	1.706	-0.00705
	1.707	-0.00118
	1.708	0.00547
	1.709	0.01261
	1.71	0.01958
	1.711	0.02638
	1.712	0.03308
	1.713	0.03832
	1.714	0.04093
	1.715	0.04238
	1.716	0.04414
	1.717	0.04608
	1.718	0.04807
	1.719	0.05029
	1.72	0.05293
	1.721	0.05621
	1.722	0.06105
	1.723	0.06818
	1.724	0.0763
	1.725	0.08383
	1.726	0.09031
	1.727	0.09562
	1.728	0.10001
	1.729	0.10347
	1.73	0.10585
	1.731	0.10735
	1.732	0.10792
	1.733	0.10775
	1.734	0.107
	1.735	0.10601
	1.736	0.10548
	1.737	0.10558
	1.738	0.10625
	1.739	0.10754
	1.74	0.10939
	1.741	0.11174
	1.742	0.11465
	1.743	0.11795
	1.744	0.1214
	1.745	0.12489
	1.746	0.12781
	1.747	0.1298
	1.748	0.13114
	1.749	0.13197
	1.75	0.13214
	1.751	0.13141
	1.752	0.13044
	1.753	0.13043
	1.754	0.13159
	1.755	0.13333
	1.756	0.1353
	1.757	0.13756
	1.758	0.1401
	1.759	0.1415
	1.76	0.14059
	1.761	0.13885
	1.762	0.13508
	1.763	0.12683
	1.764	0.11687
	1.765	0.10799
	1.766	0.10054
	1.767	0.09422
	1.768	0.08838
	1.769	0.08309
	1.77	0.07853
	1.771	0.07446
	1.772	0.07084
	1.773	0.0663
	1.774	0.05975
	1.775	0.05324
	1.776	0.04836
	1.777	0.04536
	1.778	0.04421
	1.779	0.04388
	1.78	0.04379
	1.781	0.04434
	1.782	0.04584
	1.783	0.04831
	1.784	0.05137
	1.785	0.05456
	1.786	0.05777
	1.787	0.06098
	1.788	0.06446
	1.789	0.06839
	1.79	0.07251
	1.791	0.07678
	1.792	0.08138
	1.793	0.08636
	1.794	0.09137
	1.795	0.0962
	1.796	0.10134
	1.797	0.10672
	1.798	0.11174
	1.799	0.1166
	1.8	0.12187
	1.801	0.12731
	1.802	0.13229
	1.803	0.13675
	1.804	0.141
	1.805	0.14543
	1.806	0.15011
	1.807	0.15489
	1.808	0.15976
	1.809	0.1646
	1.81	0.16957
	1.811	0.17494
	1.812	0.18047
	1.813	0.18573
	1.814	0.1912
	1.815	0.19783
	1.816	0.20481
	1.817	0.21111
	1.818	0.21666
	1.819	0.22151
	1.82	0.22668
	1.821	0.23289
	1.822	0.23906
	1.823	0.244
	1.824	0.24741
	1.825	0.24921
	1.826	0.24953
	1.827	0.24888
	1.828	0.24716
	1.829	0.24397
	1.83	0.24033
	1.831	0.23746
	1.832	0.2353
	1.833	0.23322
	1.834	0.23123
	1.835	0.22931
	1.836	0.22708
	1.837	0.22487
	1.838	0.22297
	1.839	0.22118
	1.84	0.21919
	1.841	0.21685
	1.842	0.21447
	1.843	0.21236
	1.844	0.21042
	1.845	0.20853
	1.846	0.2067
	1.847	0.20502
	1.848	0.2036
	1.849	0.20241
	1.85	0.20046
	1.851	0.19695
	1.852	0.193
	1.853	0.18915
	1.854	0.18481
	1.855	0.17957
	1.856	0.17322
	1.857	0.16617
	1.858	0.15871
	1.859	0.15051
	1.86	0.14147
	1.861	0.13208
	1.862	0.12271
	1.863	0.11318
	1.864	0.10326
	1.865	0.09292
	1.866	0.08224
	1.867	0.07138
	1.868	0.06059
	1.869	0.04991
	1.87	0.03927
	1.871	0.02891
	1.872	0.01912
	1.873	0.01
	1.874	0.00085
	1.875	-0.00909
	1.876	-0.01921
	1.877	-0.02869
	1.878	-0.03725
	1.879	-0.04503
	1.88	-0.05286
	1.881	-0.06098
	1.882	-0.06867
	1.883	-0.07573
	1.884	-0.0821
	1.885	-0.08751
	1.886	-0.09193
	1.887	-0.09543
	1.888	-0.09856
	1.889	-0.10173
	1.89	-0.10483
	1.891	-0.10785
	1.892	-0.11088
	1.893	-0.11381
	1.894	-0.11645
	1.895	-0.11881
	1.896	-0.12111
	1.897	-0.12333
	1.898	-0.12538
	1.899	-0.12716
	1.9	-0.1287
	1.901	-0.12981
	1.902	-0.13034
	1.903	-0.13071
	1.904	-0.13094
	1.905	-0.13085
	1.906	-0.13066
	1.907	-0.13066
	1.908	-0.13105
	1.909	-0.13168
	1.91	-0.13254
	1.911	-0.13311
	1.912	-0.13283
	1.913	-0.13217
	1.914	-0.13136
	1.915	-0.1304
	1.916	-0.12971
	1.917	-0.12927
	1.918	-0.12856
	1.919	-0.12753
	1.92	-0.12658
	1.921	-0.12523
	1.922	-0.12274
	1.923	-0.1198
	1.924	-0.11743
	1.925	-0.11569
	1.926	-0.11434
	1.927	-0.11345
	1.928	-0.11279
	1.929	-0.11204
	1.93	-0.11122
	1.931	-0.11024
	1.932	-0.10902
	1.933	-0.10759
	1.934	-0.10616
	1.935	-0.10484
	1.936	-0.10342
	1.937	-0.10173
	1.938	-0.0997
	1.939	-0.09765
	1.94	-0.09716
	1.941	-0.09945
	1.942	-0.10312
	1.943	-0.10667
	1.944	-0.1099
	1.945	-0.11253
	1.946	-0.11451
	1.947	-0.11618
	1.948	-0.11775
	1.949	-0.11912
	1.95	-0.12032
	1.951	-0.12173
	1.952	-0.12305
	1.953	-0.1232
	1.954	-0.1217
	1.955	-0.1185
	1.956	-0.11414
	1.957	-0.10933
	1.958	-0.10393
	1.959	-0.09751
	1.96	-0.09059
	1.961	-0.08411
	1.962	-0.07814
	1.963	-0.07278
	1.964	-0.06817
	1.965	-0.06409
	1.966	-0.0604
	1.967	-0.05708
	1.968	-0.05382
	1.969	-0.05015
	1.97	-0.04601
	1.971	-0.04136
	1.972	-0.03588
	1.973	-0.02946
	1.974	-0.0222
	1.975	-0.0142
	1.976	-0.00536
	1.977	0.00489
	1.978	0.0166
	1.979	0.02871
	1.98	0.04125
	1.981	0.05491
	1.982	0.06886
	1.983	0.08243
	1.984	0.09572
	1.985	0.1083
	1.986	0.11999
	1.987	0.13082
	1.988	0.14092
	1.989	0.15061
	1.99	0.15969
	1.991	0.16788
	1.992	0.17524
	1.993	0.18209
	1.994	0.18904
	1.995	0.19595
	1.996	0.20222
[truncated: 238,004+ more rows]

## Sheet: S2b
Fig S2b
	Norm. Crack intensity
	Applied strain[%]	mean	s.d.
	0	1	0
	0.5	1.01326	0.00196
	1	1.02285	0.00225
	1.5	1.03249	0.00415
	2	1.03548	0.00359

## Sheet: S5a
Fig S5a
		Displacement
	Temp. [°C]	Simulation result	Experiment result
			mean	s.d.
	20	0	0	0
	25	17.673	2.6397	0.7
	30	47.128	11.2672	0.7
	35	76.583	28.5221	0.7
	40	106.04	66.1223	0.7

## Sheet: S8
Fig S8
		Signal to Noise Ratio
	Piezo-resistive sensor	1.8852
	crack sensor	1014.11

[truncated: 10 more sheets: S9, S11, S16, S19b, S22b-g, S25e, S26b-f, S28, S32b-c, S33c,f,i]
